# Supplementary material for: Ethyl 2-(4-chloro­phen­yl)-3-(3,5-dimethoxy­phen­oxy)acrylate
Source: Acta Crystallogr Sect E Struct Rep Online. 2008 Nov 29;64(Pt 12):o2471. doi: 10.1107/S1600536808039263 (PMC2959914; doi:10.1107/S1600536808039263)
Supplement: Supplementary file 2 [file e-64-o2471-Isup2.hkl]

# 
# h,k,l, Fc-squared, Fo-squared, sigma(Fo-squared) and status flag 
# 
data_I
_shelx_title ' 1 in P-1' 
_shelx_refln_list_code          4 
_shelx_F_calc_maximum      171.21 
_exptl_crystal_F_000       382.00 
_reflns_d_resolution_high  0.8332 
 
loop_ 
 _symmetry_equiv_pos_as_xyz 
 'x, y, z' 
 '-x, -y, -z' 
 
_cell_length_a     9.6009 
_cell_length_b     9.6068 
_cell_length_c    10.3678 
_cell_angle_alpha  77.842 
_cell_angle_beta   75.422 
_cell_angle_gamma  87.396 
 
_shelx_F_squared_multiplier     1.000 
 
loop_ 
 _refln_index_h 
 _refln_index_k 
 _refln_index_l 
 _refln_F_squared_calc 
 _refln_F_squared_meas 
 _refln_F_squared_sigma 
 _refln_observed_status 
   1   0   0      548.43      496.89      5.52 o 
   2   0   0       53.54       40.38      2.56 o 
   3   0   0      528.73      515.86      9.77 o 
   4   0   0      582.47      604.50     12.25 o 
   5   0   0      686.48      724.14     15.35 o 
   6   0   0       22.46       26.19      4.14 o 
   7   0   0      120.98      123.65      8.21 o 
   8   0   0       57.95       41.93      6.10 o 
   9   0   0        9.78       13.62      4.97 o 
  10   0   0        9.14       20.70      6.47 o 
  11   0   0        9.42       13.10      6.25 o 
 -11   1   0       16.73        9.03      5.95 o 
 -10   1   0        4.49        7.90      4.59 o 
  -9   1   0      206.43      199.98     12.80 o 
  -8   1   0      137.43      120.41      9.11 o 
  -7   1   0       25.36       21.83      4.29 o 
  -6   1   0       38.06       40.65      4.89 o 
  -5   1   0        6.91        9.03      2.71 o 
  -4   1   0      367.52      325.85      9.36 o 
  -3   1   0       20.28        9.48      2.11 o 
  -2   1   0       77.08       53.05      3.01 o 
  -1   1   0     4320.24     4194.61     80.91 o 
   0   1   0      262.38      272.90      4.82 o 
   1   1   0     1115.87     1041.86      9.43 o 
   2   1   0     6075.70     5382.22    115.97 o 
   3   1   0     2996.02     2882.03     23.87 o 
   4   1   0     2471.78     2454.20     25.29 o 
   5   1   0      114.26      110.72      6.48 o 
   6   1   0      402.40      385.64     12.90 o 
   7   1   0        5.88        6.40      3.61 o 
   8   1   0        8.96        8.05      4.44 o 
   9   1   0       15.39       22.50      5.27 o 
  10   1   0        4.95        0.00      4.67 o 
  11   1   0        2.13        4.14      4.89 o 
 -10   2   0        6.33        6.62      4.21 o 
  -9   2   0      143.75      129.29     11.14 o 
  -8   2   0      204.10      210.08     11.90 o 
  -7   2   0        0.39        1.88      3.01 o 
  -6   2   0      107.57      109.49      7.08 o 
  -5   2   0        0.15       -1.13      2.26 o 
  -4   2   0       39.65       49.53      4.22 o 
  -3   2   0      530.28      525.19     10.82 o 
  -2   2   0     1769.34     1796.76     17.54 o 
  -1   2   0       16.48       21.75      2.26 o 
   0   2   0       64.29       78.23      2.37 o 
   1   2   0     2299.91     2332.75     17.86 o 
   2   2   0     4094.34     4068.10     26.80 o 
   3   2   0      712.82      687.08     12.35 o 
   4   2   0       51.43       47.21      3.91 o 
   5   2   0      100.43       79.98      5.72 o 
   6   2   0      458.12      451.07     14.19 o 
   7   2   0       76.19       85.52      6.93 o 
   8   2   0        0.55        3.31      3.31 o 
   9   2   0        0.11        1.28      4.52 o 
  10   2   0       10.66       24.99      4.67 o 
 -10   3   0       13.41       16.63      5.12 o 
  -9   3   0        4.10       11.89      3.61 o 
  -8   3   0       37.77       33.87      6.25 o 
  -7   3   0      790.96      811.52     21.38 o 
  -6   3   0        2.52        9.33      2.86 o 
  -5   3   0       54.10       53.22      5.04 o 
  -4   3   0       63.82       66.18      4.97 o 
  -3   3   0      230.56      223.65      7.77 o 
  -2   3   0     1301.32     1512.74     18.22 o 
  -1   3   0       14.75       11.74      2.41 o 
   0   3   0       11.78       10.73      1.70 o 
   1   3   0     1040.31     1022.49     14.09 o 
   2   3   0       57.95       63.78      4.22 o 
   3   3   0       14.33       13.47      2.48 o 
   4   3   0      196.25      184.26      7.76 o 
   5   3   0      459.41      450.34     13.43 o 
   6   3   0      222.65      236.29     10.70 o 
   7   3   0        0.02        3.01      2.11 o 
   8   3   0       12.07        8.13      4.29 o 
   9   3   0        5.97        0.00      4.89 o 
  10   3   0        4.92        8.35      4.89 o 
 -10   4   0       14.52       29.13      7.75 o 
  -9   4   0        9.80       16.63      3.84 o 
  -8   4   0       41.45       56.00      6.70 o 
  -7   4   0      125.91      114.91      8.96 o 
  -6   4   0       11.36        6.47      3.99 o 
  -5   4   0       33.51       36.05      4.82 o 
  -4   4   0        2.45       -1.28      2.56 o 
  -3   4   0     2231.50     2476.87     28.14 o 
  -2   4   0     1335.53     1642.32     21.30 o 
  -1   4   0      465.54      536.88     11.86 o 
   0   4   0      170.75      156.77      6.86 o 
   1   4   0       45.68       45.02      4.14 o 
   2   4   0       13.93        6.70      2.63 o 
   3   4   0      390.95      381.65     11.09 o 
   4   4   0       24.44       32.89      4.52 o 
   5   4   0       49.82       60.22      5.42 o 
   6   4   0       40.73       39.22      5.27 o 
   7   4   0        0.34        2.71      3.16 o 
   8   4   0        1.88       -1.20      3.61 o 
   9   4   0       37.51       32.89      6.85 o 
  10   4   0        0.06        3.99      2.63 o 
 -10   5   0        1.05        0.83      5.42 o 
  -9   5   0        2.47        3.69      4.36 o 
  -8   5   0        6.90        7.15      4.44 o 
  -7   5   0       12.25       14.45      4.74 o 
  -6   5   0       18.92       18.82      5.04 o 
  -5   5   0       85.28       85.98      7.23 o 
  -4   5   0       54.65       46.30      5.57 o 
  -3   5   0      236.50      245.02      9.65 o 
  -2   5   0       21.01       20.62      3.54 o 
  -1   5   0     1012.31     1152.39     19.56 o 
   0   5   0      263.91      284.93      6.90 o 
   1   5   0        0.80        0.30      2.41 o 
   2   5   0        0.00       -1.47      2.94 o 
   3   5   0        0.41        5.04      2.71 o 
   4   5   0       54.68       61.65      5.80 o 
   5   5   0        4.95       10.01      3.31 o 
   6   5   0       66.55       62.26      7.38 o 
   7   5   0        6.76        3.54      4.74 o 
   8   5   0        1.54       -1.96      5.49 o 
   9   5   0        1.47        1.51      4.97 o 
  -9   6   0       52.24       56.08      8.81 o 
  -8   6   0        2.64       -2.82      5.64 o 
  -7   6   0       19.04       25.29      4.82 o 
  -6   6   0       13.89       18.06      4.89 o 
  -5   6   0       31.79       36.05      5.27 o 
  -4   6   0        1.03        1.81      3.09 o 
  -3   6   0       67.84       79.20      6.55 o 
  -2   6   0        0.17       -1.20      2.78 o 
  -1   6   0       54.42       58.27      5.27 o 
   0   6   0       26.68       31.23      3.35 o 
   1   6   0      174.02      181.78      8.81 o 
   2   6   0      146.29      161.34      9.04 o 
   3   6   0        1.31        3.39      2.78 o 
   4   6   0      313.19      327.29     13.34 o 
   5   6   0        4.25        4.14      3.39 o 
   6   6   0        9.24        7.45      5.27 o 
   7   6   0        0.38        1.28      4.74 o 
   8   6   0        9.46       14.98      5.12 o 
   9   6   0        0.01       -1.58      5.42 o 
  -8   7   0       11.93        7.68      5.87 o 
  -7   7   0        0.54        3.46      4.44 o 
  -6   7   0      262.20      278.83     14.62 o 
  -5   7   0      123.08      120.10     10.01 o 
  -4   7   0      109.07      112.57      8.66 o 
  -3   7   0       96.80       89.97      7.76 o 
  -2   7   0       13.66       17.23      4.59 o 
  -1   7   0       52.46       42.68      6.47 o 
   0   7   0       43.46       48.44      4.25 o 
   1   7   0       17.98       21.15      3.61 o 
   2   7   0      199.79      200.69     10.62 o 
   3   7   0      136.13      136.23      8.58 o 
   4   7   0        0.57       -1.05      3.61 o 
   5   7   0        4.04        9.86      3.16 o 
   6   7   0        0.03        0.00      4.44 o 
   7   7   0       68.30       68.20      9.33 o 
   8   7   0       23.56       28.75      7.68 o 
  -7   8   0        0.81        8.43      4.52 o 
  -6   8   0       46.96       42.23      7.68 o 
  -5   8   0      228.76      197.43     12.28 o 
  -4   8   0      242.94      216.44     13.11 o 
  -3   8   0       38.45       36.96      6.17 o 
  -2   8   0       31.95       33.72      5.72 o 
  -1   8   0       59.66       74.00      7.15 o 
   0   8   0       67.76       71.31      5.64 o 
   1   8   0       33.28       24.91      6.32 o 
   2   8   0        9.96        7.68      5.04 o 
   3   8   0       30.78       26.34      6.40 o 
   4   8   0        1.34       -2.14      4.29 o 
   5   8   0        3.57        3.91      4.52 o 
   6   8   0        0.09       -2.11      5.12 o 
   7   8   0       11.85       10.08      6.62 o 
  -6   9   0        1.11       -1.58      4.59 o 
  -5   9   0       14.61       10.24      4.52 o 
  -4   9   0       26.99       21.98      7.23 o 
  -3   9   0      142.71      122.89     11.22 o 
  -2   9   0       37.09       33.95      6.32 o 
  -1   9   0        0.37       -2.82      5.64 o 
   0   9   0       40.19       37.00      5.80 o 
   1   9   0       53.92       69.63      8.13 o 
   2   9   0      178.47      197.32     12.95 o 
   3   9   0       18.78       21.07      6.47 o 
   4   9   0       14.44       22.20      5.95 o 
   5   9   0       17.26       12.57      5.95 o 
   6   9   0        0.02        6.32      4.52 o 
  -5  10   0        1.96        3.31      5.57 o 
  -4  10   0      153.33      133.43     12.20 o 
  -3  10   0        1.51       -2.97      5.95 o 
  -2  10   0       30.45       34.70      6.85 o 
  -1  10   0        9.33        1.43      5.57 o 
   0  10   0       72.65       90.90      6.73 o 
   1  10   0      245.46      228.02     13.94 o 
   2  10   0       67.02       66.02      8.73 o 
   3  10   0       17.04       29.28      6.77 o 
   4  10   0       18.90       18.06      7.45 o 
   5  10   0        1.24       -3.05      6.10 o 
  -2  11   0        4.09       15.65      5.79 o 
  -1  11   0       14.34       14.60      8.20 o 
   0  11   0       20.68       24.36      5.31 o 
   1  11   0        4.84        8.96      5.19 o 
   2  11   0        3.25       -3.42      6.85 o 
   0 -11   1        0.60        0.05      4.54 o 
   1 -11   1        4.73       12.49      6.92 o 
  -4 -10   1       22.21       24.54      6.62 o 
  -3 -10   1        1.46        8.58      5.04 o 
  -2 -10   1       83.04       65.57      9.86 o 
  -1 -10   1       20.27       17.69      7.00 o 
   0 -10   1       10.04       22.73      5.46 o 
   1 -10   1       43.33       49.60      9.18 o 
   2 -10   1       22.94       20.77      6.17 o 
   3 -10   1        0.41       -3.61      7.22 o 
   4 -10   1        0.29        2.41      6.85 o 
  -6  -9   1        0.89        4.14      5.72 o 
  -5  -9   1        8.35        6.92      5.19 o 
  -4  -9   1       11.42       11.59      5.49 o 
  -3  -9   1        3.11       11.66      5.27 o 
  -2  -9   1       58.61       60.60      8.43 o 
  -1  -9   1       87.27      109.54      9.34 o 
   0  -9   1       79.41       78.65      6.31 o 
   1  -9   1      138.41      142.17     10.99 o 
   2  -9   1       32.49       48.47      7.15 o 
   3  -9   1       11.84        6.02      6.47 o 
   4  -9   1       30.69       43.43      7.53 o 
   5  -9   1       56.44       47.50      8.05 o 
   6  -9   1       25.12       26.19      6.85 o 
  -7  -8   1        2.86        3.24      5.87 o 
  -6  -8   1       10.17       10.46      5.27 o 
  -5  -8   1        4.84        9.63      4.59 o 
  -4  -8   1        9.24       14.68      4.89 o 
  -3  -8   1       14.25       10.84      4.44 o 
  -2  -8   1       38.17       36.05      6.02 o 
  -1  -8   1      461.29      441.62     16.74 o 
   0  -8   1       82.05       88.02     12.80 o 
   1  -8   1       21.18       18.06      5.12 o 
   2  -8   1      104.02      102.40      9.04 o 
   3  -8   1      111.15      100.14      9.56 o 
   4  -8   1       97.82       96.52      9.56 o 
   5  -8   1       56.97       69.70      7.98 o 
   6  -8   1       30.01       26.27      6.32 o 
   7  -8   1       10.87       16.18      5.19 o 
  -8  -7   1       18.17        6.47      6.10 o 
  -7  -7   1        7.57       10.31      4.14 o 
  -6  -7   1       20.11       14.75      6.25 o 
  -5  -7   1       35.92       33.57      6.02 o 
  -4  -7   1        2.60        1.66      3.76 o 
  -3  -7   1        2.20        4.21      3.69 o 
  -2  -7   1       68.69       72.87      7.68 o 
  -1  -7   1       10.87        8.50      4.21 o 
   0  -7   1       18.90       19.26      3.03 o 
   1  -7   1       25.62       19.57      5.34 o 
   2  -7   1      216.96      260.14     11.98 o 
   3  -7   1       65.32       61.43      6.55 o 
   4  -7   1        5.22        6.47      4.14 o 
   5  -7   1        6.69       13.92      4.52 o 
   6  -7   1        0.58        1.88      4.52 o 
   7  -7   1       52.71       55.02      7.68 o 
   8  -7   1        7.90        5.34      4.67 o 
  -8  -6   1       36.34       46.44      8.05 o 
  -7  -6   1       38.52       41.62      6.47 o 
  -6  -6   1       25.44       24.69      5.27 o 
  -5  -6   1        0.34       -1.66      3.61 o 
  -4  -6   1       38.03       49.23      5.87 o 
  -3  -6   1      139.33      141.13      8.59 o 
  -2  -6   1       10.68        8.35      3.46 o 
  -1  -6   1       55.12       48.63      5.95 o 
   0  -6   1       41.71       43.40      3.61 o 
   1  -6   1      421.20      429.04     13.96 o 
   2  -6   1      100.36      113.40      7.68 o 
   3  -6   1      144.55      138.58      8.66 o 
   4  -6   1        1.78        3.76      3.31 o 
   5  -6   1       15.48       10.24      5.64 o 
   6  -6   1        0.40        0.00      4.14 o 
   7  -6   1       79.83       75.73      8.51 o 
   8  -6   1        5.50       11.29      4.44 o 
   9  -6   1        0.36       -2.75      5.49 o 
  -9  -5   1       32.82       28.07      7.38 o 
  -8  -5   1       91.71      106.68     10.39 o 
  -7  -5   1        5.01        1.20      4.06 o 
  -6  -5   1       70.79       89.81      8.81 o 
  -5  -5   1        4.21        7.75      3.31 o 
  -4  -5   1        0.07       -1.47      2.94 o 
  -3  -5   1      431.63      422.89     13.35 o 
  -2  -5   1        7.14        6.32      3.09 o 
  -1  -5   1       46.20       39.30      4.29 o 
   0  -5   1      347.47      355.03      7.97 o 
   1  -5   1       31.83       28.08      4.37 o 
   2  -5   1       49.07       48.10      4.89 o 
   3  -5   1      125.00      150.33      8.13 o 
   4  -5   1       31.72       28.75      4.29 o 
   5  -5   1       35.17       43.88      5.87 o 
   6  -5   1        6.98        6.62      4.52 o 
   7  -5   1       56.53       72.41      7.83 o 
   8  -5   1        1.62        4.52      3.61 o 
   9  -5   1        3.41        8.05      5.34 o 
  10  -5   1        0.14       -2.48      5.12 o 
 -10  -4   1        5.12        1.66      5.12 o 
  -9  -4   1       31.25       22.73      6.25 o 
  -8  -4   1       18.00       20.02      5.95 o 
  -7  -4   1        3.33        1.73      3.84 o 
  -6  -4   1        8.61        0.53      4.21 o 
  -5  -4   1       19.96       28.45      4.82 o 
  -4  -4   1      295.67      284.45     11.08 o 
  -3  -4   1      255.52      235.73      9.27 o 
  -2  -4   1      789.13      816.12     15.90 o 
  -1  -4   1      252.66      224.95      8.30 o 
   0  -4   1       78.00       82.38      3.69 o 
   1  -4   1      149.94      171.12      7.08 o 
   2  -4   1      764.23      882.13     16.05 o 
   3  -4   1      128.41      144.32      7.16 o 
   4  -4   1      276.30      312.94     10.86 o 
   5  -4   1        4.35       11.21      3.24 o 
   6  -4   1       44.02       36.81      4.97 o 
   7  -4   1        1.30        7.38      3.69 o 
   8  -4   1        2.54        4.82      4.97 o 
   9  -4   1       14.83       17.16      5.64 o 
  10  -4   1        5.32       -0.75      5.34 o 
 -10  -3   1        6.35        3.99      5.42 o 
  -9  -3   1        1.60       -2.56      5.12 o 
  -8  -3   1        2.24        1.20      4.29 o 
  -7  -3   1        3.70       -2.26      4.52 o 
  -6  -3   1       87.74       85.53      7.15 o 
  -5  -3   1      253.37      252.94     11.00 o 
  -4  -3   1      164.89      192.95      8.59 o 
  -3  -3   1        7.74       15.13      2.71 o 
  -2  -3   1      291.37      269.29      8.15 o 
  -1  -3   1       77.10       75.77      4.37 o 
   0  -3   1     2340.91     2240.29     37.91 o 
   1  -3   1      217.49      208.56      6.71 o 
   2  -3   1      417.37      437.86     10.20 o 
   3  -3   1      457.97      531.23     12.01 o 
   4  -3   1       89.45      120.79      6.55 o 
   5  -3   1      502.12      478.56     13.59 o 
   6  -3   1        4.03        2.56      3.24 o 
   7  -3   1      107.06      100.82      7.68 o 
   8  -3   1       10.89       10.16      4.37 o 
   9  -3   1      248.59      225.02     13.94 o 
  10  -3   1        9.73       11.89      4.67 o 
 -10  -2   1       37.84       38.31      7.38 o 
  -9  -2   1       70.24       74.98      9.11 o 
  -8  -2   1        9.59       10.46      4.89 o 
  -7  -2   1       37.09       35.45      5.34 o 
  -6  -2   1       13.37       14.45      4.14 o 
  -5  -2   1       18.41       19.64      3.69 o 
  -4  -2   1      413.49      420.69     11.63 o 
  -3  -2   1      148.32      167.22      6.63 o 
  -2  -2   1     3235.51     3146.29     25.31 o 
  -1  -2   1     2925.06     2835.75     21.57 o 
   0  -2   1    10651.72    10407.69    120.19 o 
   1  -2   1     1281.85     1342.25     14.18 o 
   2  -2   1       43.96       39.91      3.16 o 
   3  -2   1     1031.20      992.36     14.82 o 
   4  -2   1     1088.22     1131.11     17.84 o 
   5  -2   1       63.27       58.20      4.89 o 
   6  -2   1      282.29      301.45     11.61 o 
   7  -2   1       60.13       73.32      6.55 o 
   8  -2   1      138.45      113.18      9.34 o 
   9  -2   1       10.79       16.86      4.21 o 
  10  -2   1       64.92       66.69      9.56 o 
  11  -2   1        4.88       -2.33      4.67 o 
 -10  -1   1        2.72        0.75      4.14 o 
  -9  -1   1       70.66       73.02      8.73 o 
  -8  -1   1        7.44        6.77      4.59 o 
  -7  -1   1       19.51       27.85      4.21 o 
  -6  -1   1        2.85        3.24      2.86 o 
  -5  -1   1      173.42      155.13      7.84 o 
  -4  -1   1      102.48      103.56      5.80 o 
  -3  -1   1       38.79       42.31      3.46 o 
  -2  -1   1        1.34       -0.45      1.81 o 
  -1  -1   1      198.47      178.33      4.76 o 
   0  -1   1       21.29       14.87      1.20 o 
   1  -1   1        4.49        5.34      1.66 o 
   2  -1   1      721.85      702.47      9.89 o 
   3  -1   1      572.35      619.45     10.91 o 
   4  -1   1       72.77       76.59      4.59 o 
   5  -1   1       11.40        7.30      2.33 o 
   6  -1   1      133.45      125.33      7.38 o 
   7  -1   1      307.03      288.02     12.06 o 
   8  -1   1        2.79        2.11      3.54 o 
   9  -1   1       82.04       95.38      8.28 o 
  10  -1   1       64.49       59.62      8.58 o 
  11  -1   1       10.93        1.58      6.62 o 
 -10   0   1        1.07        6.70      4.67 o 
  -9   0   1        1.27        4.52      4.52 o 
  -8   0   1       39.66       46.59      6.40 o 
  -7   0   1        2.82        2.33      4.14 o 
  -6   0   1       22.65       29.73      4.21 o 
  -5   0   1      131.60      160.89      7.91 o 
  -4   0   1      205.41      195.55      7.31 o 
  -3   0   1       12.35        7.15      1.81 o 
  -2   0   1     8477.15     7666.13    145.70 o 
  -1   0   1      281.73      274.12      5.15 o 
   0   0   1      672.97      646.59      9.41 o 
   1   0   1      887.50      826.02      7.72 o 
   2   0   1     8068.37     8248.20    137.59 o 
   3   0   1      101.75      120.56      4.90 o 
   4   0   1       15.92       12.27      2.78 o 
   5   0   1       40.91       48.03      4.37 o 
   6   0   1        1.28       -1.66      3.31 o 
   7   0   1       68.56       87.71      6.55 o 
   8   0   1        2.88        5.19      4.29 o 
   9   0   1        9.73       12.64      4.52 o 
  10   0   1       14.44       14.60      4.97 o 
  11   0   1       65.81       66.09      8.28 o 
 -10   1   1        1.31        6.70      4.29 o 
  -9   1   1        6.76        8.43      3.24 o 
  -8   1   1        2.19        7.83      3.91 o 
  -7   1   1       15.03       13.32      3.61 o 
  -6   1   1      272.75      271.95     11.08 o 
  -5   1   1      124.33      109.74      6.70 o 
  -4   1   1        0.18       -1.09      2.18 o 
  -3   1   1      233.30      200.82      6.64 o 
  -2   1   1      597.58      553.21      9.26 o 
  -1   1   1      106.54       86.58      3.17 o 
   0   1   1      148.95      138.23      6.84 o 
   1   1   1      808.35      849.12      8.60 o 
   2   1   1     5082.15     4868.98    107.14 o 
   3   1   1       13.32       17.76      2.48 o 
   4   1   1      823.45      767.63     13.72 o 
   5   1   1      605.33      614.16     13.91 o 
   6   1   1      132.52      139.94      7.68 o 
   7   1   1       18.18       11.89      3.99 o 
   8   1   1      100.85       92.99      8.51 o 
   9   1   1        4.87        4.82      4.29 o 
  10   1   1       25.30       25.82      5.95 o 
  11   1   1        0.30        3.99      5.79 o 
 -10   2   1        0.04        2.26      4.74 o 
  -9   2   1       97.78      119.25      9.94 o 
  -8   2   1        6.95        6.85      5.04 o 
  -7   2   1       17.32        8.81      4.67 o 
  -6   2   1        7.48        9.93      3.39 o 
  -5   2   1      743.77      678.53     15.96 o 
  -4   2   1       17.19       21.45      3.01 o 
  -3   2   1      122.89      114.60      5.35 o 
  -2   2   1      394.92      373.21      8.32 o 
  -1   2   1       18.06       21.68      2.41 o 
   0   2   1     3031.02     3294.80    155.63 o 
   1   2   1      286.33      301.01      6.35 o 
   2   2   1     2657.25     2752.99     21.26 o 
   3   2   1      349.99      348.50      8.76 o 
   4   2   1     2307.50     2281.50     24.93 o 
   5   2   1      553.59      566.14     14.13 o 
   6   2   1        4.03       -0.75      3.24 o 
   7   2   1       17.49       15.50      4.29 o 
   8   2   1        0.41       -1.05      3.09 o 
   9   2   1        0.68        0.00      3.39 o 
  10   2   1        0.02        5.72      4.36 o 
  11   2   1        7.93       17.91      6.17 o 
 -10   3   1        6.83       11.67      6.17 o 
  -9   3   1       52.19       46.97      8.58 o 
  -8   3   1      100.01       91.25      9.26 o 
  -7   3   1      283.77      276.19     13.04 o 
  -6   3   1      122.60      115.44      8.36 o 
  -5   3   1      308.89      316.75     11.54 o 
  -4   3   1     1001.41     1071.16     18.79 o 
  -3   3   1      516.44      501.99     11.71 o 
  -2   3   1      609.47      625.46     11.89 o 
  -1   3   1      101.81      133.96      5.27 o 
   0   3   1     1522.83     1475.91     37.09 o 
   1   3   1       32.70       38.77      3.31 o 
   2   3   1      303.31      273.97      7.70 o 
   3   3   1      103.99       98.98      5.27 o 
   4   3   1      848.20      831.43     15.90 o 
   5   3   1      136.27      146.05      7.53 o 
   6   3   1       11.21       16.78      3.84 o 
   7   3   1      139.07      145.12      9.71 o 
   8   3   1        1.70       -0.53      4.29 o 
   9   3   1        3.09        9.03      3.99 o 
  10   3   1        0.03        2.18      4.59 o 
 -10   4   1       20.27       20.17      7.15 o 
  -9   4   1        6.02       11.36      4.52 o 
  -8   4   1      170.65      187.52     11.97 o 
  -7   4   1       23.91       23.48      6.02 o 
  -6   4   1      128.44      129.90      8.74 o 
  -5   4   1      278.00      263.28     11.00 o 
  -4   4   1      242.19      230.04      9.95 o 
  -3   4   1        4.93        4.59      2.86 o 
  -2   4   1       18.26       -1.58      3.16 o 
  -1   4   1       87.29       75.69      4.74 o 
   0   4   1      179.72      193.88      4.98 o 
   1   4   1      116.73      110.44      5.57 o 
   2   4   1      643.14      630.50     13.01 o 
   3   4   1      117.50      111.33      6.25 o 
   4   4   1      157.70      148.64      7.61 o 
   5   4   1      156.03      142.74      7.98 o 
   6   4   1       57.64       60.83      6.10 o 
   7   4   1       25.95       23.71      5.19 o 
   8   4   1        2.68        6.47      4.29 o 
   9   4   1       16.39        6.10      5.87 o 
  10   4   1        2.82        0.00      5.95 o 
  -9   5   1        0.23       -2.33      4.67 o 
  -8   5   1        0.03       -2.07      4.14 o 
  -7   5   1      524.52      537.27     19.46 o 
  -6   5   1       73.67       70.01      7.60 o 
  -5   5   1      192.06      197.22     10.02 o 
  -4   5   1       62.01       75.21      6.25 o 
  -3   5   1      847.23      812.76     18.16 o 
  -2   5   1      202.97      194.58      8.37 o 
  -1   5   1      195.97      200.01      8.06 o 
   0   5   1       54.17       51.66      3.19 o 
   1   5   1        1.43        4.21      2.56 o 
   2   5   1      227.23      228.09      9.05 o 
   3   5   1       66.49       62.57      5.65 o 
   4   5   1      172.83      200.91      9.49 o 
   5   5   1        4.49        0.00      3.24 o 
   6   5   1      115.83      110.69      8.66 o 
   7   5   1       12.66       17.91      4.59 o 
   8   5   1       12.69       22.20      5.80 o 
   9   5   1        1.61       -0.68      3.46 o 
  10   5   1        1.26        1.66      6.10 o 
  -9   6   1        0.26       -1.58      5.12 o 
  -8   6   1        2.03       -2.71      5.42 o 
  -7   6   1        2.89        7.07      3.76 o 
  -6   6   1        0.38       -1.73      3.54 o 
  -5   6   1       98.32       89.82      8.06 o 
  -4   6   1       27.33       18.06      4.59 o 
  -3   6   1       99.04      111.21      7.45 o 
  -2   6   1        6.19        3.54      3.54 o 
  -1   6   1       57.51       51.04      5.35 o 
   0   6   1      191.10      202.68      8.66 o 
   1   6   1      241.11      236.36     10.10 o 
   2   6   1        6.73       11.82      3.54 o 
   3   6   1       27.97       35.53      4.52 o 
   4   6   1      217.49      210.73     10.85 o 
   5   6   1       70.17       68.58      7.15 o 
   6   6   1       35.69       38.99      6.32 o 
   7   6   1       11.94       13.55      5.34 o 
   8   6   1        1.36        1.35      5.12 o 
   9   6   1       12.37       10.76      5.42 o 
  -8   7   1        2.68        5.42      4.36 o 
  -7   7   1        0.01        5.64      3.16 o 
  -6   7   1        3.92        2.56      4.29 o 
  -5   7   1      163.60      146.71     10.69 o 
  -4   7   1       78.63       80.86      8.43 o 
  -3   7   1       57.90       53.82      6.25 o 
  -2   7   1        0.46       -1.81      3.61 o 
  -1   7   1       62.80       61.81      7.08 o 
   0   7   1       15.02       26.97      3.22 o 
   1   7   1       39.03       42.45      4.97 o 
   2   7   1      163.34      165.18      9.94 o 
   3   7   1       11.43       15.28      3.54 o 
   4   7   1      123.34      123.27      9.41 o 
   5   7   1       84.93       88.31      8.51 o 
   6   7   1        4.17        2.48      4.67 o 
   7   7   1        9.16        7.45      5.19 o 
   8   7   1       61.31       75.05      9.48 o 
   9   7   1        9.63        8.35      6.62 o 
  -7   8   1       23.36       30.11      7.90 o 
  -6   8   1        6.44        4.21      5.49 o 
  -5   8   1       17.36       35.75      6.40 o 
  -4   8   1       68.31       64.44      8.21 o 
  -3   8   1       72.92       67.23      8.28 o 
  -2   8   1        3.66        7.00      3.99 o 
  -1   8   1      315.13      299.44     14.17 o 
   0   8   1       81.19       88.92      8.21 o 
   1   8   1      137.21      142.93     10.02 o 
   2   8   1       29.33       24.39      6.02 o 
   3   8   1       15.20       10.54      5.49 o 
   4   8   1       13.54       17.69      4.59 o 
   5   8   1       11.60       12.64      4.74 o 
   6   8   1        3.14       -0.68      4.67 o 
   7   8   1       16.87       20.25      6.47 o 
   8   8   1       12.84       21.37      6.17 o 
  -6   9   1        3.95       12.57      3.69 o 
  -5   9   1        9.52       17.54      4.74 o 
  -4   9   1        3.40       -0.68      5.27 o 
  -3   9   1        3.22        2.56      4.97 o 
  -2   9   1        0.69        3.69      4.59 o 
  -1   9   1       13.31        1.20      5.95 o 
   0   9   1        8.95       16.84      3.78 o 
   1   9   1        1.00        6.62      3.84 o 
   2   9   1        0.60       -2.41      4.82 o 
   3   9   1       25.67       28.07      6.47 o 
   4   9   1       89.64       86.65      9.79 o 
   5   9   1        7.97       12.87      5.57 o 
   6   9   1        8.69       11.51      4.44 o 
   7   9   1        1.04       -2.97      5.95 o 
  -5  10   1        9.21       -0.83      5.64 o 
  -4  10   1        5.54        6.17      5.12 o 
  -3  10   1        0.39        5.19      5.19 o 
  -2  10   1       86.82       77.62     10.09 o 
  -1  10   1       24.61       31.31      7.30 o 
   0  10   1       31.80       21.88      4.95 o 
   1  10   1       70.09       70.69      9.11 o 
   2  10   1       12.93       16.93      5.72 o 
   3  10   1      151.43      142.32     12.05 o 
   4  10   1       10.50       16.03      6.85 o 
   5  10   1        0.26       -2.45      4.89 o 
  -2  11   1        1.10       10.54      5.72 o 
  -1  11   1        1.57        0.83      5.87 o 
   0  11   1        5.75        3.97      4.71 o 
   1  11   1        1.92        1.58      6.25 o 
   2  11   1       28.50       26.57      7.23 o 
   3  11   1       14.94       19.87      7.60 o 
  -3 -10   2       32.99       27.92      7.45 o 
  -2 -10   2       50.96       54.57      8.96 o 
  -1 -10   2        3.37        7.68      5.57 o 
   0 -10   2        3.98        5.63      4.11 o 
   1 -10   2        0.50       -3.57      7.15 o 
   2 -10   2        4.86       16.93      5.87 o 
   3 -10   2       10.95        7.07      6.55 o 
   4 -10   2        8.01       11.44      6.10 o 
  -5  -9   2        6.75        3.24      6.47 o 
  -4  -9   2        2.75        9.93      4.29 o 
  -3  -9   2       13.56        2.18      6.25 o 
  -2  -9   2       82.30      102.76     10.01 o 
  -1  -9   2       14.00       12.79      5.49 o 
   0  -9   2        3.19       -1.86      3.72 o 
   1  -9   2       70.93       59.70      8.58 o 
   2  -9   2        0.59        2.03      5.57 o 
   3  -9   2        2.95        6.25      5.49 o 
   4  -9   2        1.51        0.75      6.17 o 
   5  -9   2        7.12        2.26      5.72 o 
   6  -9   2       51.26       36.43      8.73 o 
  -6  -8   2        2.15        0.75      5.49 o 
  -5  -8   2        0.91        3.61      5.57 o 
  -4  -8   2        2.66       10.16      4.52 o 
  -3  -8   2       26.35       31.84      5.95 o 
  -2  -8   2        2.71        4.21      3.99 o 
  -1  -8   2       48.08       46.82      6.47 o 
   0  -8   2      329.84      304.33     10.42 o 
   1  -8   2      520.05      533.58     19.54 o 
   2  -8   2       14.79       23.41      5.49 o 
   3  -8   2        4.03        3.61      4.21 o 
   4  -8   2       15.55        3.16      5.57 o 
   5  -8   2       12.06       10.76      5.42 o 
   6  -8   2       19.44        8.66      6.40 o 
   7  -8   2       10.65       -3.16      6.70 o 
  -7  -7   2       37.20       45.24      7.53 o 
  -6  -7   2        6.54        7.83      4.89 o 
  -5  -7   2        5.70       -1.92      3.84 o 
  -4  -7   2        0.05       -2.18      4.36 o 
  -3  -7   2       32.90       37.93      6.47 o 
  -2  -7   2       42.22       37.33      6.02 o 
  -1  -7   2        0.16        3.54      3.76 o 
   0  -7   2      262.67      255.11      8.68 o 
   1  -7   2       32.04       26.12      5.80 o 
   2  -7   2       25.16       28.22      5.57 o 
   3  -7   2        1.17        0.00      4.82 o 
   4  -7   2        9.56        9.41      4.06 o 
   5  -7   2      167.62      152.81     10.69 o 
   6  -7   2        1.09       -2.26      4.52 o 
   7  -7   2       23.36       26.87      5.87 o 
   8  -7   2        1.95        0.00      4.21 o 
  -8  -6   2        0.82        2.41      5.64 o 
  -7  -6   2        4.25        6.40      4.74 o 
  -6  -6   2        2.16        5.12      3.99 o 
  -5  -6   2       33.03       33.72      5.65 o 
  -4  -6   2        4.65        9.48      4.52 o 
  -3  -6   2       50.35       46.14      6.17 o 
  -2  -6   2        1.66        3.61      3.76 o 
  -1  -6   2      164.69      171.29      9.42 o 
   0  -6   2        7.20        3.66      2.30 o 
   1  -6   2       52.59       49.76      6.10 o 
   2  -6   2      199.42      172.37      9.64 o 
   3  -6   2       27.62       33.42      5.57 o 
   4  -6   2       44.63       53.75      6.10 o 
   5  -6   2        4.54        3.16      4.44 o 
   6  -6   2      233.71      219.60     13.11 o 
   7  -6   2       84.49       83.19      8.51 o 
   8  -6   2        1.09        4.29      3.91 o 
   9  -6   2        1.11        9.48      4.29 o 
  -9  -5   2        0.79        4.97      4.06 o 
  -8  -5   2        0.16        0.00      3.99 o 
  -7  -5   2        9.71        5.87      4.67 o 
  -6  -5   2       51.56       47.80      6.62 o 
  -5  -5   2      399.61      372.01     15.23 o 
  -4  -5   2        1.08       -0.90      3.54 o 
  -3  -5   2       53.83       45.92      6.10 o 
  -2  -5   2       25.43       34.40      4.22 o 
  -1  -5   2      964.57      916.52     18.85 o 
   0  -5   2      441.27      426.72      9.15 o 
   1  -5   2       17.92       24.84      3.69 o 
   2  -5   2       74.71       77.48      6.25 o 
   3  -5   2        0.02       -1.43      2.86 o 
   4  -5   2      227.51      199.61     10.10 o 
   5  -5   2      136.00      115.00      8.74 o 
   6  -5   2       54.67       56.08      6.85 o 
   7  -5   2       45.46       48.85      6.40 o 
   8  -5   2      135.28      133.88     12.12 o 
   9  -5   2        0.76       -2.71      5.42 o 
  10  -5   2        0.61        3.31      5.19 o 
  -9  -4   2       52.38       72.11      9.41 o 
  -8  -4   2        1.36        3.46      3.69 o 
  -7  -4   2        0.95        2.41      3.84 o 
  -6  -4   2       27.95       31.91      4.29 o 
  -5  -4   2       16.90       16.86      4.29 o 
  -4  -4   2      128.94      119.52      8.28 o 
  -3  -4   2        4.21        5.87      3.09 o 
  -2  -4   2     2366.00     2501.88     29.51 o 
  -1  -4   2      741.39      656.76     14.53 o 
   0  -4   2      454.36      448.00      8.25 o 
   1  -4   2      470.28      460.03     11.71 o 
   2  -4   2        0.16        4.21      2.71 o 
   3  -4   2       97.04      104.98      6.18 o 
   4  -4   2      260.58      275.58     10.78 o 
   5  -4   2       21.13       16.86      3.91 o 
   6  -4   2       75.71       95.91      7.23 o 
   7  -4   2        6.56        4.29      4.59 o 
   8  -4   2       28.86       32.06      5.87 o 
   9  -4   2        9.77        3.46      4.37 o 
  10  -4   2        0.13       -2.71      5.42 o 
  -9  -3   2        5.74       23.56      4.52 o 
  -8  -3   2       12.34        7.07      4.74 o 
  -7  -3   2       11.75       14.15      4.21 o 
  -6  -3   2        1.89        1.96      3.54 o 
  -5  -3   2       36.41       37.86      4.52 o 
  -4  -3   2       72.87       69.64      5.72 o 
  -3  -3   2      299.81      312.06     10.26 o 
  -2  -3   2       72.32       68.37      4.89 o 
  -1  -3   2      837.15      919.01     15.24 o 
   0  -3   2      213.73      216.53      5.25 o 
   1  -3   2       17.86       19.42      2.78 o 
   2  -3   2      104.58      136.41      6.18 o 
   3  -3   2     1577.47     1886.33     23.39 o 
   4  -3   2        3.12        2.86      2.11 o 
   5  -3   2      194.26      187.09      8.82 o 
   6  -3   2       16.09       19.57      3.39 o 
   7  -3   2      158.57      163.51     10.24 o 
   8  -3   2        0.00       -1.84      3.69 o 
   9  -3   2        0.04        1.28      4.59 o 
  10  -3   2       45.63       37.63      7.08 o 
 -10  -2   2        0.01        3.24      4.67 o 
  -9  -2   2        8.36        4.97      5.27 o 
  -8  -2   2       22.00       22.20      6.77 o 
  -7  -2   2      128.00      132.15     10.24 o 
  -6  -2   2       29.90       16.56      5.27 o 
  -5  -2   2        0.29       -1.28      2.56 o 
  -4  -2   2      603.36      550.84     14.05 o 
  -3  -2   2      143.12      129.21      6.48 o 
  -2  -2   2        0.35       -0.23      1.73 o 
  -1  -2   2      298.55      257.37      7.40 o 
   0  -2   2     2446.76     2488.23     60.18 o 
   1  -2   2     1008.18     1016.28     13.71 o 
   2  -2   2      535.66      512.55     10.29 o 
   3  -2   2      367.91      375.74      9.74 o 
   4  -2   2     1074.19     1177.44     18.52 o 
   5  -2   2     1602.78     1717.36     24.72 o 
   6  -2   2       19.51       30.33      4.52 o 
   7  -2   2        0.26        5.57      2.78 o 
   8  -2   2        3.77        3.24      3.91 o 
   9  -2   2      149.68      153.17     11.22 o 
  10  -2   2        0.05       -3.20      6.40 o 
  11  -2   2       12.28        8.13      6.17 o 
 -10  -1   2        6.04        5.49      5.49 o 
  -9  -1   2        5.65        8.28      4.74 o 
  -8  -1   2       18.49       14.98      5.12 o 
  -7  -1   2       84.12      103.97      8.21 o 
  -6  -1   2       14.12       17.54      3.99 o 
  -5  -1   2       24.91       17.39      3.91 o 
  -4  -1   2       19.95       15.88      2.94 o 
  -3  -1   2      108.19      106.36      5.42 o 
  -2  -1   2      435.08      389.06      9.00 o 
  -1  -1   2        9.42        4.89      1.81 o 
   0  -1   2     5239.44     5063.24     80.36 o 
   1  -1   2      552.25      588.30      9.11 o 
   2  -1   2       94.83       87.56      3.99 o 
   3  -1   2      533.00      502.96     10.29 o 
   4  -1   2     1537.36     1537.86     20.20 o 
   5  -1   2      892.56      925.40     17.27 o 
   6  -1   2      188.35      198.15      9.12 o 
   7  -1   2       37.84       30.03      5.42 o 
   8  -1   2        5.38        4.67      3.69 o 
   9  -1   2      146.94      157.69     10.69 o 
  10  -1   2       97.63       66.55      9.64 o 
  11  -1   2       10.49        5.57      5.57 o 
 -10   0   2        6.19       13.25      5.34 o 
  -9   0   2        0.09       -0.68      5.19 o 
  -8   0   2        0.64        7.07      4.06 o 
  -7   0   2       33.45       33.34      5.27 o 
  -6   0   2        5.85        9.03      2.26 o 
  -5   0   2      128.11      153.27      7.83 o 
  -4   0   2     1231.49     1198.33     19.21 o 
  -3   0   2      108.37      109.38      5.27 o 
  -2   0   2      618.71      674.64     11.22 o 
  -1   0   2      287.35      288.88      6.50 o 
   0   0   2       90.38       83.14      3.39 o 
   1   0   2      561.95      621.92      8.44 o 
   2   0   2       33.58       46.46      2.94 o 
   3   0   2       12.51        9.94      2.33 o 
   4   0   2      267.08      248.04      8.00 o 
   5   0   2        0.01       -0.90      2.33 o 
   6   0   2       14.36       16.26      3.16 o 
   7   0   2       11.01       11.67      3.76 o 
   8   0   2       13.61       17.84      3.69 o 
   9   0   2        4.06       10.08      4.06 o 
  10   0   2       49.72       40.42      7.98 o 
  11   0   2        5.62        1.58      5.57 o 
 -10   1   2        9.51        8.58      6.25 o 
  -9   1   2        0.11        4.74      3.39 o 
  -8   1   2       17.19       22.95      5.12 o 
  -7   1   2       24.04       31.31      5.87 o 
  -6   1   2       93.08       90.96      7.00 o 
  -5   1   2       93.17       82.91      6.40 o 
  -4   1   2      756.65      687.39     14.68 o 
  -3   1   2      253.48      236.92      7.62 o 
  -2   1   2      736.35      692.88     11.46 o 
  -1   1   2     2233.78     2085.59     17.41 o 
   0   1   2     2134.15     2013.52     40.28 o 
   1   1   2      242.10      226.83      5.37 o 
   2   1   2     7823.44     7753.69    146.28 o 
   3   1   2     1767.02     1791.64     18.65 o 
   4   1   2      316.47      299.23      8.75 o 
   5   1   2       27.80       23.64      3.69 o 
   6   1   2      112.82      118.39      7.46 o 
   7   1   2       47.84       49.98      5.57 o 
   8   1   2       24.49       30.71      4.52 o 
   9   1   2        0.03        0.60      3.61 o 
  10   1   2        4.15        4.14      5.04 o 
  11   1   2        5.66        5.49      5.87 o 
 -10   2   2       61.43       66.17      9.48 o 
  -9   2   2        3.98        5.49      3.91 o 
  -8   2   2       15.25       15.58      5.95 o 
  -7   2   2        0.17       -2.03      4.06 o 
  -6   2   2       21.24       15.43      3.84 o 
  -5   2   2      138.77      121.49      7.46 o 
  -4   2   2       57.66       78.07      5.12 o 
  -3   2   2      737.86      816.51     14.62 o 
  -2   2   2      145.42      168.23      5.95 o 
  -1   2   2       74.82       44.44      3.24 o 
   0   2   2       28.08       35.48      1.91 o 
   1   2   2     2572.57     2654.59     20.05 o 
   2   2   2    29313.97    31397.89    348.88 o 
   3   2   2      477.18      482.17     10.28 o 
   4   2   2       44.32       33.95      3.61 o 
   5   2   2        2.58        5.34      2.18 o 
   6   2   2       26.69       23.78      4.67 o 
   7   2   2       77.31       79.20      7.00 o 
   8   2   2       29.39       23.56      5.04 o 
   9   2   2        9.64       14.60      5.19 o 
  10   2   2       10.06        9.78      4.67 o 
  11   2   2        0.27        0.00      4.82 o 
 -10   3   2       36.72       53.29      7.68 o 
  -9   3   2       34.18       34.77      6.55 o 
  -8   3   2       13.36       17.31      4.74 o 
  -7   3   2      555.31      556.36     18.79 o 
  -6   3   2      576.45      562.47     17.21 o 
  -5   3   2       54.22       47.43      4.97 o 
  -4   3   2       40.82       33.20      3.91 o 
  -3   3   2        9.66       22.58      3.24 o 
  -2   3   2     1575.32     1481.89     19.23 o 
  -1   3   2      106.43       98.62      5.12 o 
   0   3   2      925.08      888.74     20.95 o 
   1   3   2      104.80      125.15      5.35 o 
   2   3   2      209.80      207.55      6.94 o 
   3   3   2     1032.89     1031.51     16.10 o 
   4   3   2      974.92      997.67     17.36 o 
   5   3   2      311.84      292.89     10.56 o 
   6   3   2      738.99      716.74     18.06 o 
   7   3   2       32.83       28.23      5.04 o 
   8   3   2       47.00       49.68      6.85 o 
   9   3   2       12.78        9.41      5.42 o 
  10   3   2        3.09       -2.52      5.04 o 
  11   3   2        6.09        7.38      6.47 o 
  -9   4   2       34.17       22.88      8.51 o 
  -8   4   2       37.42       42.90      5.95 o 
  -7   4   2      591.36      553.83     19.32 o 
  -6   4   2      247.74      240.51     12.28 o 
  -5   4   2       30.12       24.09      4.37 o 
  -4   4   2       25.39       32.37      3.91 o 
  -3   4   2       44.34       49.76      4.74 o 
  -2   4   2      470.23      536.63     12.76 o 
  -1   4   2      584.87      529.17     11.87 o 
   0   4   2      252.30      289.77      6.05 o 
   1   4   2       61.46       63.93      4.44 o 
   2   4   2       89.52       76.07      4.97 o 
   3   4   2      143.95      144.57      7.16 o 
   4   4   2     1296.88     1353.07     21.71 o 
   5   4   2      116.46      115.37      7.46 o 
   6   4   2      193.86      213.05     10.77 o 
   7   4   2       51.45       48.40      5.95 o 
   8   4   2      129.50      136.59      9.94 o 
   9   4   2       10.76       22.43      5.49 o 
  10   4   2        0.50        3.01      4.36 o 
  -9   5   2      107.80       97.19     10.77 o 
  -8   5   2        1.83       11.06      5.49 o 
  -7   5   2       14.93       15.80      5.27 o 
  -6   5   2        1.06       -2.18      4.36 o 
  -5   5   2     2343.66     2377.94     35.33 o 
  -4   5   2        9.17       13.02      3.84 o 
  -3   5   2       99.75       95.56      7.08 o 
  -2   5   2      126.91      111.62      6.85 o 
  -1   5   2       50.84       57.67      4.74 o 
   0   5   2     1661.85     1889.03     17.34 o 
   1   5   2      149.29      173.73      7.61 o 
   2   5   2       89.36       95.41      6.17 o 
   3   5   2      130.50      123.07      7.46 o 
   4   5   2      159.35      160.60      8.29 o 
   5   5   2       48.28       39.29      5.19 o 
   6   5   2        0.08        2.41      3.09 o 
   7   5   2      243.85      260.75     12.96 o 
   8   5   2      239.57      253.19     14.31 o 
   9   5   2        0.10        0.00      5.42 o 
  10   5   2        1.57       -0.75      5.04 o 
  -9   6   2        0.02       -1.66      5.19 o 
  -8   6   2       12.64       13.32      7.22 o 
  -7   6   2        9.22       -0.68      5.04 o 
  -6   6   2      212.91      206.92     12.96 o 
  -5   6   2      120.53      120.33      9.26 o 
  -4   6   2        0.11       -1.43      4.44 o 
  -3   6   2       49.58       50.89      5.72 o 
  -2   6   2      252.05      225.34     10.33 o 
  -1   6   2     2400.06     2502.44     31.99 o 
   0   6   2       22.41       29.64      3.46 o 
   1   6   2      355.76      412.56     12.82 o 
   2   6   2        9.16        7.15      3.09 o 
   3   6   2        0.08       -1.58      3.16 o 
   4   6   2       21.10       27.55      4.21 o 
   5   6   2       25.24       22.66      4.82 o 
   6   6   2       14.91       23.63      6.10 o 
   7   6   2       90.97      102.54      8.88 o 
   8   6   2       43.98       46.97      6.70 o 
   9   6   2        1.43        0.75      5.27 o 
  -8   7   2        0.05        0.00      5.49 o 
  -7   7   2       38.44       33.04      7.38 o 
  -6   7   2       32.99       38.31      6.70 o 
  -5   7   2       54.06       41.85      7.08 o 
  -4   7   2       61.28       68.88      7.75 o 
  -3   7   2       54.82       61.58      6.62 o 
  -2   7   2       25.19       28.83      5.27 o 
  -1   7   2       18.93       19.57      4.67 o 
   0   7   2        2.33        2.69      4.78 o 
   1   7   2      244.00      259.83     11.45 o 
   2   7   2       77.89       76.87      7.00 o 
   3   7   2        1.10        2.33      3.39 o 
   4   7   2        3.46        4.52      3.61 o 
   5   7   2        2.03        3.31      3.99 o 
   6   7   2       83.36       75.51      8.43 o 
   7   7   2       15.25        9.93      6.17 o 
   8   7   2        0.10        4.36      4.74 o 
   9   7   2        3.60        4.06      5.19 o 
  -7   8   2       21.56       28.30      5.80 o 
  -6   8   2       27.31       28.75      6.77 o 
  -5   8   2        0.57        1.96      3.76 o 
  -4   8   2       73.29       73.85      8.36 o 
  -3   8   2       15.37       14.83      5.64 o 
  -2   8   2        8.28        8.65      4.67 o 
  -1   8   2       68.49       69.11      7.00 o 
   0   8   2       27.26       36.57      4.33 o 
   1   8   2      157.17      157.40     10.17 o 
   2   8   2        0.19       -1.58      4.14 o 
   3   8   2       42.80       46.29      6.02 o 
   4   8   2       21.29       16.18      5.42 o 
   5   8   2       47.17       43.28      6.85 o 
   6   8   2        6.68        8.05      3.99 o 
   7   8   2        4.67       -0.75      4.29 o 
   8   8   2        1.44        3.24      4.21 o 
  -6   9   2       35.06       30.26      8.81 o 
  -5   9   2        1.03        0.00      4.82 o 
  -4   9   2        1.02        0.00      4.74 o 
  -3   9   2        1.87        5.19      3.69 o 
  -2   9   2      127.92      144.19     11.14 o 
  -1   9   2        1.13        6.62      4.14 o 
   0   9   2        2.70        2.56      8.58 o 
   1   9   2        1.39       -2.37      4.74 o 
   2   9   2        1.02        1.20      4.52 o 
   3   9   2        9.90       10.01      5.64 o 
   4   9   2       62.89       63.16      8.66 o 
   5   9   2        0.02        5.57      3.16 o 
   6   9   2        4.42        0.75      5.57 o 
   7   9   2       12.52       21.07      6.10 o 
  -5  10   2        0.73       -0.83      6.02 o 
  -4  10   2        5.53        6.25      5.19 o 
  -3  10   2       56.88       42.15      8.43 o 
  -2  10   2       39.58       42.68      7.38 o 
  -1  10   2       35.13       37.41      7.23 o 
   0  10   2        0.80        0.51      3.01 o 
   1  10   2        6.92       11.59      5.49 o 
   2  10   2       14.14       14.60      5.49 o 
   3  10   2       13.07       12.87      6.32 o 
   4  10   2       32.89       42.60      6.70 o 
   5  10   2        5.35       -2.33      5.64 o 
  -2  11   2        2.63        4.82      5.57 o 
  -1  11   2       48.74       52.91      9.71 o 
   0  11   2        3.02       -2.19      4.38 o 
   1  11   2        1.22        0.00      5.42 o 
   2  11   2        8.42        6.32      5.95 o 
   3  11   2       47.88       43.13      9.11 o 
  -1 -10   3       10.06        1.66      5.42 o 
   0 -10   3        1.72       -2.57      6.81 o 
   1 -10   3        0.55        3.99      4.74 o 
   2 -10   3        0.04        4.06      4.36 o 
   3 -10   3        9.57       18.06      6.85 o 
  -4  -9   3       36.56       36.58      7.83 o 
  -3  -9   3       14.45       17.76      5.64 o 
  -2  -9   3       13.21       19.19      6.32 o 
  -1  -9   3       45.14       40.80      7.15 o 
   0  -9   3        2.02        7.41      2.79 o 
   1  -9   3        8.34       12.64      4.82 o 
   2  -9   3        8.81       19.12      5.34 o 
   3  -9   3       23.43       32.59      7.23 o 
   4  -9   3       46.56       36.05      7.83 o 
   5  -9   3        2.44        8.65      6.32 o 
  -5  -8   3        7.93        3.91      5.95 o 
  -4  -8   3       12.01       15.96      5.80 o 
  -3  -8   3      118.88      131.01     11.44 o 
  -2  -8   3       72.15       67.52      8.21 o 
  -1  -8   3       20.68        9.41      6.02 o 
   0  -8   3      288.73      298.37     10.88 o 
   1  -8   3       35.03       39.06      7.00 o 
   2  -8   3       23.73       22.28      6.10 o 
   3  -8   3        0.14        8.88      3.61 o 
   4  -8   3        4.73       14.60      5.04 o 
   5  -8   3        0.68       -2.86      5.72 o 
   6  -8   3        0.66       -1.51      5.04 o 
   7  -8   3       13.02       24.08      6.85 o 
  -7  -7   3        1.01       -1.66      5.27 o 
  -6  -7   3        0.36        5.34      4.21 o 
  -5  -7   3       51.75       46.74      8.43 o 
  -4  -7   3        0.01        1.96      3.31 o 
  -3  -7   3        0.34        7.83      3.91 o 
  -2  -7   3       56.41       63.08      7.00 o 
  -1  -7   3      131.85      137.88      9.49 o 
   0  -7   3       75.34       70.15      5.11 o 
   1  -7   3      333.12      336.09     14.09 o 
   2  -7   3      596.72      603.33     19.47 o 
   3  -7   3      123.35      115.96      9.71 o 
   4  -7   3        0.10        0.00      4.52 o 
   5  -7   3       18.61       13.02      4.97 o 
   6  -7   3       52.95       46.82      8.28 o 
   7  -7   3        2.53        0.75      5.12 o 
   8  -7   3       11.74       11.89      6.02 o 
  -7  -6   3        0.01        3.09      5.49 o 
  -6  -6   3        5.23       11.06      5.27 o 
  -5  -6   3       14.58       13.17      4.74 o 
  -4  -6   3       60.77       55.63      7.30 o 
  -3  -6   3       48.95       51.86      6.25 o 
  -2  -6   3      130.28      101.51      8.21 o 
  -1  -6   3      297.21      277.96     12.06 o 
   0  -6   3       51.01       42.87      3.99 o 
   1  -6   3      515.04      513.12     16.37 o 
   2  -6   3        0.14       -1.35      3.69 o 
   3  -6   3       25.39       25.52      5.42 o 
   4  -6   3      233.43      233.03     11.83 o 
   5  -6   3       78.23       73.70      8.36 o 
   6  -6   3       23.71       22.20      5.87 o 
   7  -6   3       58.93       72.94      8.13 o 
   8  -6   3       16.41        7.23      5.80 o 
   9  -6   3        3.02        1.58      4.97 o 
  -8  -5   3        8.88       10.99      7.00 o 
  -7  -5   3      134.20      165.20     12.20 o 
  -6  -5   3       89.67       81.31      9.03 o 
  -5  -5   3       17.67       10.16      5.19 o 
  -4  -5   3       34.73       42.90      6.62 o 
  -3  -5   3      226.16      218.80     11.00 o 
  -2  -5   3       15.53       11.14      3.39 o 
  -1  -5   3      191.77      184.43      9.57 o 
   0  -5   3        7.79        5.90      2.13 o 
   1  -5   3      118.00      134.28      7.91 o 
   2  -5   3        1.53       -0.38      3.01 o 
   3  -5   3      167.28      167.75      9.27 o 
   4  -5   3       43.59       45.47      5.80 o 
   5  -5   3       89.75       77.47      7.00 o 
   6  -5   3        0.21       -2.03      4.06 o 
   7  -5   3        0.01        1.81      3.09 o 
   8  -5   3        2.07        6.70      5.04 o 
   9  -5   3       42.05       52.76      7.45 o 
  10  -5   3       17.24        7.45      6.25 o 
  -9  -4   3       12.35       24.76      5.34 o 
  -8  -4   3       13.61       18.36      4.44 o 
  -7  -4   3      187.77      212.76     13.33 o 
  -6  -4   3      155.63      155.13     10.92 o 
  -5  -4   3       55.57       60.60      6.70 o 
  -4  -4   3      337.25      315.50     13.42 o 
  -3  -4   3      179.09      177.56      9.19 o 
  -2  -4   3      112.27      113.79      7.08 o 
  -1  -4   3      391.16      414.06     12.68 o 
   0  -4   3     1170.12     1100.94     13.89 o 
   1  -4   3      211.82      238.98      9.04 o 
   2  -4   3        1.84        1.35      2.63 o 
   3  -4   3      474.90      497.50     13.89 o 
   4  -4   3       17.28       20.62      4.14 o 
   5  -4   3      179.49      204.37     10.02 o 
   6  -4   3       24.08       32.06      5.19 o 
   7  -4   3        2.10        0.00      3.76 o 
   8  -4   3        5.66        7.38      3.99 o 
   9  -4   3      133.52      128.53     11.14 o 
  10  -4   3       12.38        7.83      5.95 o 
  -9  -3   3        4.46        7.07      5.27 o 
  -8  -3   3       37.59       27.77      6.32 o 
  -7  -3   3       18.06       13.47      4.37 o 
  -6  -3   3      215.80      215.75     12.66 o 
  -5  -3   3        0.04        1.88      3.39 o 
  -4  -3   3       12.43       13.17      3.09 o 
  -3  -3   3       34.12       31.39      3.99 o 
  -2  -3   3        0.47        3.24      2.18 o 
  -1  -3   3      800.30      844.16     16.05 o 
   0  -3   3     3614.47     3878.84     23.72 o 
   1  -3   3      538.57      549.86     12.40 o 
   2  -3   3       17.75       14.83      3.24 o 
   3  -3   3      673.61      688.91     14.97 o 
   4  -3   3      144.15      162.63      8.06 o 
   5  -3   3      352.01      369.00     12.29 o 
   6  -3   3       40.03       34.47      5.04 o 
   7  -3   3        3.68        5.57      3.69 o 
   8  -3   3       14.12       14.37      4.29 o 
   9  -3   3        1.74        4.59      4.29 o 
  10  -3   3        5.73        1.51      6.10 o 
  -9  -2   3        6.43        3.76      6.10 o 
  -8  -2   3        2.37       -0.68      3.91 o 
  -7  -2   3       63.49       52.69      6.70 o 
  -6  -2   3       10.11        7.53      3.99 o 
  -5  -2   3       33.79       38.76      4.89 o 
  -4  -2   3       65.25       68.96      5.87 o 
  -3  -2   3        7.06        3.84      2.94 o 
  -2  -2   3      869.58      870.33     15.99 o 
  -1  -2   3      566.06      615.24     12.55 o 
   0  -2   3        2.66        7.76      1.59 o 
   1  -2   3       33.78       25.90      2.94 o 
   2  -2   3     1005.25     1056.45     16.18 o 
   3  -2   3        0.45        1.58      2.03 o 
   4  -2   3       21.01       21.68      3.69 o 
   5  -2   3      105.33       99.63      6.63 o 
   6  -2   3      154.86      148.16      8.66 o 
   7  -2   3        0.89        4.21      2.94 o 
   8  -2   3        0.15        2.18      2.56 o 
   9  -2   3       15.88       18.74      5.34 o 
  10  -2   3        5.86       18.51      5.34 o 
  11  -2   3       47.96       33.19      7.90 o 
  -9  -1   3       12.14       12.49      5.95 o 
  -8  -1   3       51.75       49.38      7.53 o 
  -7  -1   3        1.93        7.22      3.39 o 
  -6  -1   3       54.93       48.55      5.65 o 
  -5  -1   3       70.45       79.05      6.02 o 
  -4  -1   3      111.86      116.05      7.15 o 
  -2  -1   3        2.80        0.00      1.81 o 
  -1  -1   3       11.00       22.73      2.78 o 
   0  -1   3       45.61       42.52      3.20 o 
   1  -1   3      650.12      628.64     10.99 o 
   2  -1   3      769.29      822.93     13.05 o 
   3  -1   3       13.31       11.29      2.26 o 
   4  -1   3       21.93       18.82      3.16 o 
   5  -1   3       39.57       35.08      4.52 o 
   6  -1   3        1.80        2.33      2.48 o 
   7  -1   3      140.66      129.46      8.81 o 
   8  -1   3        3.74        1.58      3.01 o 
   9  -1   3        9.64       16.33      5.27 o 
  10  -1   3       19.48       11.82      6.77 o 
  11  -1   3       28.36       21.38      7.60 o 
 -10   0   3       27.34       30.41      8.81 o 
  -9   0   3       17.08       14.45      5.42 o 
  -8   0   3       44.74       47.87      6.85 o 
  -7   0   3       78.29       94.41      8.13 o 
  -6   0   3        3.29        1.43      3.69 o 
  -5   0   3      168.60      189.53      9.57 o 
  -4   0   3      100.08      109.72      6.40 o 
  -3   0   3       21.24       15.35      3.09 o 
  -2   0   3      199.27      217.67      7.24 o 
  -1   0   3       11.32        8.43      2.03 o 
   0   0   3     2804.39     2627.01     31.57 o 
   1   0   3      153.89      150.58      5.28 o 
   2   0   3     1869.84     1948.42     19.07 o 
   3   0   3      799.20      801.02     13.35 o 
   4   0   3       46.77       45.62      3.84 o 
   5   0   3        0.91       -1.24      2.48 o 
   6   0   3      197.09      202.68      9.34 o 
   7   0   3       23.30       33.87      4.67 o 
   8   0   3      138.41      161.31     10.09 o 
   9   0   3        5.49        0.00      4.59 o 
  10   0   3        6.06       18.44      5.42 o 
  11   0   3       10.86        8.58      5.34 o 
 -10   1   3        0.04        7.38      3.76 o 
  -9   1   3       63.23       84.31      9.41 o 
  -8   1   3        4.76        1.28      4.44 o 
  -7   1   3      305.20      290.89     13.72 o 
  -6   1   3      138.62      148.66      9.41 o 
  -5   1   3        3.99        2.41      2.78 o 
  -4   1   3      170.08      153.02      7.53 o 
  -3   1   3     1292.15     1357.24     19.92 o 
  -2   1   3      154.15      144.93      6.10 o 
  -1   1   3       26.47       15.88      2.26 o 
   0   1   3      912.28      907.92      8.83 o 
   1   1   3        0.89        1.58      1.73 o 
   2   1   3      228.06      206.31      6.34 o 
   3   1   3      292.58      271.26      7.93 o 
   4   1   3      631.22      595.92     12.71 o 
   5   1   3        0.03        0.90      2.11 o 
   6   1   3      147.46      152.53      8.21 o 
   7   1   3        4.21        4.36      2.56 o 
   8   1   3        4.43        4.14      3.16 o 
   9   1   3       67.99       64.81      7.15 o 
  10   1   3        4.97       -0.68      5.49 o 
  11   1   3       23.72       17.99      6.55 o 
 -10   2   3        1.73       13.25      4.82 o 
  -9   2   3        4.76       11.66      4.59 o 
  -8   2   3        0.28        0.00      3.46 o 
  -7   2   3       14.54        9.93      3.84 o 
  -6   2   3       32.91       33.34      5.34 o 
  -5   2   3       34.08       30.94      4.22 o 
  -4   2   3      329.40      383.04     12.07 o 
  -3   2   3       32.05       21.45      3.31 o 
  -2   2   3       67.38       81.63      4.89 o 
  -1   2   3        1.58        1.05      2.26 o 
   0   2   3     4850.84     4837.17     26.26 o 
   1   2   3      225.01      246.21      6.94 o 
   2   2   3        5.32        7.00      1.73 o 
   3   2   3      108.17      103.81      5.35 o 
   4   2   3      958.58      990.51     16.68 o 
   5   2   3       12.21        9.03      2.94 o 
   6   2   3       44.09       50.96      4.67 o 
   7   2   3       12.52       10.76      2.94 o 
   8   2   3       32.28       31.91      6.32 o 
   9   2   3        6.81        6.02      4.37 o 
  10   2   3        6.81        9.71      4.59 o 
  11   2   3        4.28        1.58      4.44 o 
  -9   3   3       45.49       52.24      8.13 o 
  -8   3   3       23.30       16.41      5.34 o 
  -7   3   3       39.38       29.73      6.92 o 
  -6   3   3      103.63      119.12      8.43 o 
  -5   3   3      618.16      575.46     16.61 o 
  -4   3   3      339.72      320.28     11.39 o 
  -3   3   3        0.29        0.98      1.66 o 
  -2   3   3      374.74      430.78     11.10 o 
  -1   3   3      750.02      720.82     13.33 o 
   0   3   3       94.14      111.87      3.83 o 
   1   3   3       25.88       11.97      2.48 o 
   2   3   3       25.39       31.01      3.31 o 
   3   3   3       76.19       91.80      5.05 o 
   4   3   3     1238.92     1275.33     19.90 o 
   5   3   3       36.30       45.16      4.89 o 
   6   3   3      169.38      181.02      9.27 o 
   7   3   3      192.58      177.18      9.87 o 
   8   3   3      247.13      236.72     12.66 o 
   9   3   3        0.95        9.33      3.24 o 
  10   3   3       11.61       14.22      4.37 o 
  11   3   3        2.49        1.66      4.97 o 
  -9   4   3       35.21       41.02      7.08 o 
  -8   4   3        0.29       -2.78      5.57 o 
  -7   4   3       38.06       42.60      6.55 o 
  -6   4   3      291.21      333.31     14.70 o 
  -5   4   3       75.26       67.08      6.70 o 
  -4   4   3       19.43       20.47      3.99 o 
  -3   4   3     1133.67     1095.47     20.24 o 
  -2   4   3      883.92      984.01     17.95 o 
  -1   4   3      280.90      310.51      9.80 o 
   0   4   3      588.88      541.65     16.26 o 
   1   4   3      207.67      240.33      8.22 o 
   2   4   3      858.94      826.72     15.38 o 
   3   4   3       85.16       96.69      6.33 o 
   4   4   3      711.04      692.90     15.88 o 
   5   4   3       37.32       40.95      4.97 o 
   6   4   3      170.78      184.77      9.72 o 
   7   4   3      312.96      324.39     13.94 o 
   8   4   3       49.97       55.10      7.45 o 
   9   4   3        0.00        0.68      4.59 o 
  10   4   3        8.24        4.44      4.44 o 
  -9   5   3        0.97       -0.83      4.36 o 
  -8   5   3        1.74        8.65      4.29 o 
  -7   5   3       92.26      107.36      9.41 o 
  -6   5   3       41.22       52.61      7.15 o 
  -5   5   3      903.17      955.17     23.66 o 
  -4   5   3      481.24      407.95     14.56 o 
  -3   5   3      111.17      123.42      7.61 o 
  -2   5   3       70.72       64.22      5.65 o 
  -1   5   3       41.29       31.84      3.99 o 
   0   5   3      218.09      206.43     13.00 o 
   1   5   3        9.10       13.17      2.86 o 
   2   5   3      329.45      349.07     10.94 o 
   3   5   3       15.18        5.95      3.16 o 
   4   5   3       98.05       99.32      7.08 o 
   5   5   3       82.25       95.84      7.38 o 
   6   5   3      324.28      321.04     13.34 o 
   7   5   3       80.20       73.40      8.13 o 
   8   5   3       13.48        9.86      5.95 o 
   9   5   3      144.46      149.02     12.20 o 
  10   5   3        6.77       -2.33      5.87 o 
  -8   6   3        9.03       13.02      6.17 o 
  -7   6   3        4.53        6.85      4.67 o 
  -6   6   3      191.35      173.98     11.67 o 
  -5   6   3       37.29       42.45      6.85 o 
  -4   6   3       54.12       46.67      6.25 o 
  -3   6   3      972.05      908.19     21.94 o 
  -2   6   3      205.59      212.99      9.79 o 
  -1   6   3      246.63      260.46     10.85 o 
   0   6   3      339.75      350.55     19.00 o 
   1   6   3       34.41       44.64      5.19 o 
   2   6   3      277.19      283.05     11.31 o 
   3   6   3       15.05       14.22      3.46 o 
   4   6   3        2.62        4.82      3.24 o 
   5   6   3        9.37       13.92      3.31 o 
   6   6   3        0.32       -2.03      4.06 o 
   7   6   3       51.61       30.26      6.62 o 
   8   6   3        2.47       -2.45      4.89 o 
   9   6   3      120.65      110.53     10.84 o 
  10   6   3       19.89        4.97      7.30 o 
  -8   7   3        7.10        7.45      5.87 o 
  -7   7   3        0.02        2.26      4.97 o 
  -6   7   3        1.70        6.70      3.54 o 
  -5   7   3      222.46      226.58     13.11 o 
  -4   7   3       35.25       28.45      5.57 o 
  -3   7   3       16.06       20.55      3.69 o 
  -2   7   3      218.97      196.48     10.70 o 
  -1   7   3      114.20      100.00      8.36 o 
   0   7   3       48.43       50.60      4.23 o 
   1   7   3      107.66      116.26      7.83 o 
   2   7   3        3.32        1.81      3.46 o 
   3   7   3        5.28       11.29      3.24 o 
   4   7   3        0.48       -1.77      3.54 o 
   5   7   3        2.44       -1.84      3.69 o 
   6   7   3       42.82       46.89      7.00 o 
   7   7   3        5.31        6.55      4.44 o 
   8   7   3        2.36        0.00      4.67 o 
   9   7   3       44.37       31.16      9.26 o 
  -7   8   3       10.00       11.36      6.70 o 
  -6   8   3        2.61       11.06      4.21 o 
  -5   8   3        2.43       10.84      4.29 o 
  -4   8   3       41.77       51.41      7.15 o 
  -3   8   3       59.10       65.41      8.05 o 
  -2   8   3       27.55       31.99      5.49 o 
  -1   8   3       57.49       52.39      7.08 o 
   0   8   3       36.37       42.06      4.51 o 
   1   8   3       13.60        3.09      5.64 o 
   2   8   3       89.67       87.64      7.98 o 
   3   8   3       39.56       38.61      6.62 o 
   4   8   3       15.85       17.84      4.29 o 
   5   8   3        5.78        4.89      3.76 o 
   6   8   3        8.80       10.61      4.52 o 
   7   8   3       13.26       17.31      5.87 o 
   8   8   3       22.26       32.36      6.92 o 
  -6   9   3        9.64       15.50      6.70 o 
  -5   9   3       23.40       30.18      7.07 o 
  -4   9   3       26.33       28.15      7.83 o 
  -3   9   3       46.71       49.08      6.92 o 
  -2   9   3        0.08        3.16      4.82 o 
  -1   9   3       20.02       32.89      4.97 o 
   0   9   3       19.48       23.85      6.55 o 
   1   9   3        6.85        5.95      4.74 o 
   2   9   3        6.39        8.50      4.74 o 
   3   9   3       31.09       26.19      6.47 o 
   4   9   3       14.14        7.83      5.34 o 
   5   9   3        1.72        9.71      3.09 o 
   6   9   3        9.78       10.39      6.10 o 
   7   9   3        2.71       12.79      5.04 o 
  -4  10   3        3.91       -0.75      5.72 o 
  -3  10   3        4.74       10.46      6.47 o 
  -2  10   3        7.04       15.05      5.72 o 
  -1  10   3       32.08       44.63      6.55 o 
   0  10   3        0.22        0.31      8.58 o 
   1  10   3       55.51       60.29      7.83 o 
   2  10   3       38.68       42.30      7.83 o 
   3  10   3       27.41       28.53      7.53 o 
   4  10   3        8.79        3.69      5.95 o 
   5  10   3        1.62       -0.75      5.64 o 
   6  10   3        2.09        6.62      6.47 o 
  -2  11   3        6.00        0.83      6.02 o 
  -1  11   3        0.00        0.00      5.49 o 
   0  11   3        7.43        5.92      4.55 o 
   1  11   3       16.41       11.74      7.30 o 
   2  11   3        1.23        1.58      5.57 o 
   3  11   3        3.85       11.29      5.72 o 
  -3  -9   4        3.75        1.66      4.67 o 
  -2  -9   4       67.15       75.20      9.26 o 
  -1  -9   4       28.59       26.04      6.10 o 
   0  -9   4        5.98        7.82      4.14 o 
   1  -9   4       26.72       35.83      6.62 o 
   2  -9   4        1.73        0.00      5.49 o 
   3  -9   4        0.07        0.75      5.34 o 
   4  -9   4        5.55        1.58      5.27 o 
   5  -9   4       18.78       20.62      7.07 o 
  -5  -8   4       10.63        6.70      7.15 o 
  -4  -8   4        3.99        3.91      5.72 o 
  -3  -8   4        1.51       -1.51      5.34 o 
  -2  -8   4      119.58      130.40     11.14 o 
  -1  -8   4      131.86      133.88     10.47 o 
   0  -8   4      111.19       97.45      6.92 o 
   1  -8   4        2.29        3.91      3.91 o 
   2  -8   4       64.84       56.83      8.28 o 
   3  -8   4        1.09        0.00      4.97 o 
   4  -8   4        0.16        4.89      4.29 o 
   5  -8   4        0.25        1.51      4.52 o 
   6  -8   4       16.15       19.49      6.40 o 
   7  -8   4        0.01       -1.66      6.02 o 
  -6  -7   4        0.01        0.83      4.59 o 
  -5  -7   4        9.47       -2.26      6.25 o 
  -4  -7   4        7.73        2.11      4.97 o 
  -3  -7   4        7.88        3.91      4.82 o 
  -2  -7   4       29.49       20.40      7.00 o 
  -1  -7   4       74.97       67.08      8.21 o 
   0  -7   4      568.42      554.00     13.87 o 
   1  -7   4        0.74       -1.73      3.46 o 
   2  -7   4       30.96       33.49      6.10 o 
   3  -7   4      226.69      201.43     12.28 o 
   4  -7   4       53.54       35.30      7.23 o 
   5  -7   4        0.08        3.91      3.61 o 
   6  -7   4        8.72       -2.94      5.87 o 
   7  -7   4        1.23        4.52      4.52 o 
   8  -7   4       66.45       58.11      9.79 o 
  -7  -6   4        2.82        1.66      5.42 o 
  -6  -6   4        8.52        3.01      5.04 o 
  -5  -6   4       43.66       57.36      7.68 o 
  -4  -6   4        2.57       -1.28      5.04 o 
  -3  -6   4        6.56       10.46      4.29 o 
  -2  -6   4       25.18       28.38      6.10 o 
  -1  -6   4      231.58      196.41     11.83 o 
   0  -6   4      274.93      284.68     18.42 o 
   1  -6   4      240.47      241.78     12.13 o 
   2  -6   4      915.99      923.69     23.36 o 
   3  -6   4      797.91      844.23     22.36 o 
   4  -6   4      258.04      265.59     13.41 o 
   5  -6   4        0.22        1.73      4.36 o 
   6  -6   4        8.29        7.53      4.89 o 
   7  -6   4       15.02       10.91      5.49 o 
   8  -6   4        0.01       -2.26      5.04 o 
   9  -6   4       22.79       15.65      5.80 o 
  -7  -5   4       14.74       12.19      6.32 o 
  -6  -5   4        5.55       13.02      4.52 o 
  -5  -5   4       34.33       37.18      6.25 o 
  -4  -5   4        0.00        3.91      3.46 o 
  -3  -5   4        0.46       -2.30      4.59 o 
  -2  -5   4       40.51       29.28      5.57 o 
  -1  -5   4       69.78       59.25      6.02 o 
   0  -5   4       37.59       47.24      3.86 o 
   1  -5   4      219.44      234.33     10.62 o 
   2  -5   4       31.47       34.47      5.04 o 
   3  -5   4       36.41       34.02      5.12 o 
   4  -5   4      555.28      587.64     18.04 o 
   5  -5   4       12.40       15.58      5.12 o 
   6  -5   4       67.68       62.26      7.08 o 
   7  -5   4      123.21      119.57      9.86 o 
   8  -5   4       34.40       49.53      6.55 o 
   9  -5   4        6.12        6.10      4.67 o 
  -8  -4   4        3.18        0.00      6.10 o 
  -7  -4   4        9.40        0.00      6.25 o 
  -6  -4   4        1.62        0.60      4.67 o 
  -5  -4   4        0.04       -2.18      4.36 o 
  -4  -4   4       21.86       19.87      4.74 o 
  -3  -4   4        0.25        0.90      2.63 o 
  -2  -4   4        0.56       -1.77      3.54 o 
  -1  -4   4        1.20        1.58      2.63 o 
   0  -4   4        1.34        6.57      2.45 o 
   1  -4   4      596.92      619.13     15.86 o 
   2  -4   4       41.87       39.14      4.67 o 
   3  -4   4       59.81       56.01      5.50 o 
   4  -4   4        9.42       10.99      3.16 o 
   5  -4   4      100.17       98.71      8.21 o 
   6  -4   4        6.23        8.20      3.69 o 
   7  -4   4       76.93       76.41      7.83 o 
   8  -4   4       78.89       83.41      8.36 o 
   9  -4   4       32.85       33.49      6.70 o 
  10  -4   4       25.62       24.69      7.38 o 
  -8  -3   4        7.52       22.50      5.79 o 
  -7  -3   4       40.12       33.27      6.40 o 
  -6  -3   4        1.28       -2.22      4.44 o 
  -5  -3   4        0.03       -2.07      4.14 o 
  -4  -3   4       50.71       58.87      5.95 o 
  -3  -3   4      494.24      505.31     15.32 o 
  -2  -3   4      133.43      150.56      8.13 o 
  -1  -3   4      238.98      217.76      9.12 o 
   0  -3   4       91.31      112.81      5.20 o 
   1  -3   4      138.55      176.35      7.68 o 
   2  -3   4       20.26       21.68      3.31 o 
   3  -3   4      111.85      127.28      7.08 o 
   4  -3   4       38.57       31.84      4.67 o 
   5  -3   4      130.50      127.95      7.98 o 
   6  -3   4       31.08       29.88      4.67 o 
   7  -3   4        7.34        5.27      3.99 o 
   8  -3   4       10.22       11.29      4.44 o 
   9  -3   4       16.68       18.14      5.57 o 
  10  -3   4        0.16       -2.71      5.42 o 
  -9  -2   4        0.07        0.83      4.52 o 
  -8  -2   4        9.72        6.47      5.42 o 
  -7  -2   4      104.32      111.28     10.31 o 
  -6  -2   4        9.42        6.70      3.61 o 
  -5  -2   4       40.75       37.49      5.04 o 
  -4  -2   4       15.60       17.08      3.84 o 
  -3  -2   4       56.13       56.24      5.42 o 
  -2  -2   4      179.03      167.87      7.84 o 
  -1  -2   4       23.96       22.51      3.24 o 
   0  -2   4     2072.14     2268.49     60.86 o 
   1  -2   4      210.52      173.91      7.24 o 
   2  -2   4        0.15       -0.60      2.33 o 
   3  -2   4      126.10      119.69      6.48 o 
   4  -2   4        7.81        7.68      2.71 o 
   5  -2   4       68.14       62.56      5.65 o 
   6  -2   4      165.92      188.08      9.87 o 
   7  -2   4       56.06       60.15      6.55 o 
   8  -2   4       70.99       74.23      7.83 o 
   9  -2   4        4.71        4.44      4.44 o 
  10  -2   4        1.32        0.00      3.54 o 
  11  -2   4        9.31        7.38      4.21 o 
  -9  -1   4       21.75       17.31      7.60 o 
  -8  -1   4       30.41       43.05      6.17 o 
  -7  -1   4       29.19       26.79      5.27 o 
  -6  -1   4       85.31       84.02      8.06 o 
  -5  -1   4       27.22       35.15      5.04 o 
  -4  -1   4       10.93        9.63      3.54 o 
  -3  -1   4      205.02      194.27      8.97 o 
  -2  -1   4       19.18       24.46      3.46 o 
  -1  -1   4      203.96      230.74      8.22 o 
   0  -1   4       82.74      106.78      3.91 o 
   1  -1   4      628.60      610.89     12.34 o 
   2  -1   4      492.71      567.66     12.17 o 
   3  -1   4       13.95       11.89      3.16 o 
   4  -1   4      141.44      134.70      6.93 o 
   5  -1   4      337.07      386.97     11.99 o 
   6  -1   4       24.75       23.63      4.67 o 
   7  -1   4      153.39      177.97     10.02 o 
   8  -1   4       85.69       84.70      7.83 o 
   9  -1   4       59.67       53.07      6.85 o 
  10  -1   4        5.05        1.43      4.36 o 
  11  -1   4       17.20       27.09      6.92 o 
  -9   0   4        0.33       -0.75      4.97 o 
  -8   0   4        5.80        2.03      4.59 o 
  -7   0   4        6.21        4.74      4.89 o 
  -6   0   4       44.63       47.12      5.87 o 
  -5   0   4      198.88      195.42     10.47 o 
  -4   0   4      213.78      213.02     10.02 o 
  -3   0   4      232.13      230.19      9.27 o 
  -2   0   4      165.33      123.28      6.33 o 
  -1   0   4        9.88        9.18      2.86 o 
   0   0   4      449.52      457.57      9.56 o 
   1   0   4      117.82       87.17      4.90 o 
   2   0   4      706.27      707.23     13.11 o 
   3   0   4      472.27      465.59     11.18 o 
   4   0   4        0.46        2.63      1.96 o 
   5   0   4      109.46      117.71      7.00 o 
   6   0   4      217.24      219.80      9.87 o 
   7   0   4      232.67      278.03     11.83 o 
   8   0   4       42.56       40.57      5.72 o 
   9   0   4        0.79        0.60      4.52 o 
  10   0   4        0.63       -2.41      4.82 o 
  11   0   4        4.83        7.07      5.27 o 
  -9   1   4        0.85        2.33      4.82 o 
  -8   1   4       38.26       58.26      7.30 o 
  -7   1   4      100.97       91.70      8.66 o 
  -6   1   4      268.89      278.96     12.89 o 
  -5   1   4      387.46      382.33     14.25 o 
  -4   1   4       21.21       14.53      3.69 o 
  -3   1   4      109.13      100.99      6.02 o 
  -2   1   4      386.47      417.57     11.25 o 
  -1   1   4     1087.78     1167.55     17.32 o 
   0   1   4        0.08        2.99      1.35 o 
   1   1   4      116.43      119.65      5.35 o 
   2   1   4     1824.84     1869.57     20.90 o 
   3   1   4      506.45      543.84     12.02 o 
   4   1   4        1.35        1.73      2.11 o 
   5   1   4      248.48      252.15      9.50 o 
   6   1   4      662.17      624.41     16.24 o 
   7   1   4      287.50      285.65     12.51 o 
   8   1   4      160.08      140.68     10.54 o 
   9   1   4        5.44        0.00      4.89 o 
  10   1   4        7.36       10.31      3.99 o 
  11   1   4       74.56       87.10      9.71 o 
  -9   2   4        1.63        0.00      5.72 o 
  -8   2   4       13.62       13.70      5.64 o 
  -7   2   4       84.00       68.21      7.75 o 
  -6   2   4       91.27       92.76      7.83 o 
  -5   2   4      278.08      293.85     12.66 o 
  -4   2   4       15.81       21.83      3.46 o 
  -3   2   4       12.66       15.43      2.56 o 
  -2   2   4     4948.71     5219.32     40.64 o 
  -1   2   4       14.89       21.60      3.16 o 
   0   2   4      524.17      511.33      7.91 o 
   1   2   4      153.55      126.69      5.50 o 
   2   2   4       71.21       66.42      4.52 o 
   3   2   4      148.85      148.21      6.48 o 
   4   2   4      154.05      143.53      7.01 o 
   5   2   4       39.28       59.77      5.04 o 
   6   2   4       66.32       63.84      5.65 o 
   7   2   4       53.71       51.72      5.95 o 
   8   2   4       14.81        7.45      5.42 o 
   9   2   4       13.06        1.81      5.49 o 
  10   2   4        2.80       -2.56      5.12 o 
  11   2   4       17.50       16.63      6.85 o 
  -9   3   4       22.17       23.78      6.47 o 
  -8   3   4        1.05        0.00      5.12 o 
  -7   3   4       38.35       49.15      5.87 o 
  -6   3   4       13.33       14.53      4.82 o 
  -5   3   4        9.03        3.31      3.99 o 
  -4   3   4      190.34      173.88      9.42 o 
  -3   3   4      278.65      247.95      9.88 o 
  -2   3   4        2.45        4.36      2.56 o 
  -1   3   4      248.83      256.97      8.90 o 
   0   3   4      918.80      929.92     11.23 o 
   1   3   4      171.22      174.40      7.01 o 
   2   3   4      419.51      410.06     10.80 o 
   3   3   4      276.66      283.19      9.43 o 
   4   3   4     3848.08     3929.94     36.69 o 
   5   3   4      265.08      272.05     10.25 o 
   6   3   4      110.11      103.47      7.38 o 
   7   3   4        2.04        0.00      4.06 o 
   8   3   4       73.09       79.87      7.30 o 
   9   3   4      130.82      117.01     10.01 o 
  10   3   4        0.72       -2.30      4.59 o 
  11   3   4        3.31        0.00      4.82 o 
  -9   4   4        0.32        1.66      5.42 o 
  -8   4   4       33.66       26.87      7.15 o 
  -7   4   4       13.97       14.07      5.34 o 
  -6   4   4        0.67        0.00      3.69 o 
  -5   4   4      305.87      299.66     13.87 o 
  -4   4   4      178.24      205.87     10.40 o 
  -3   4   4       15.65        9.71      3.16 o 
  -2   4   4        0.06       -1.51      3.01 o 
  -1   4   4      885.58      954.24     18.02 o 
   0   4   4     1584.97     1690.44     19.11 o 
   1   4   4       27.67       22.73      3.76 o 
   2   4   4        0.26       -0.98      1.96 o 
   3   4   4      198.55      216.28      8.89 o 
   4   4   4     1496.60     1338.35     22.64 o 
   5   4   4      353.15      357.44     12.74 o 
   6   4   4       41.08       41.78      5.34 o 
   7   4   4       41.27       47.42      5.49 o 
   8   4   4       80.76       84.02      8.21 o 
   9   4   4       18.20       15.73      6.25 o 
  10   4   4       23.67       30.41      6.77 o 
  -8   5   4       25.04       19.04      7.00 o 
  -7   5   4        6.89       11.51      3.61 o 
  -6   5   4        1.70        6.02      3.84 o 
  -5   5   4       29.44       44.48      5.87 o 
  -4   5   4      243.86      226.05     11.68 o 
  -3   5   4       12.83       11.14      4.37 o 
  -2   5   4       54.36       57.06      5.80 o 
  -1   5   4       59.66       59.70      5.57 o 
   0   5   4        0.03        4.63      3.42 o 
   1   5   4        0.20        4.06      2.78 o 
   2   5   4      236.80      215.71      9.20 o 
   3   5   4       21.56       15.81      3.91 o 
   4   5   4       10.58        6.77      3.09 o 
   5   5   4       96.09       94.42      7.23 o 
   6   5   4       46.02       38.16      5.72 o 
   7   5   4        2.51        5.49      3.46 o 
   8   5   4        2.90       10.46      3.99 o 
   9   5   4       49.34       42.98      6.62 o 
  10   5   4        5.08       -3.09      6.70 o 
  -8   6   4        0.07        4.06      6.47 o 
  -7   6   4        2.68        8.65      5.57 o 
  -6   6   4      125.48      128.45     10.32 o 
  -5   6   4      213.01      209.71     12.96 o 
  -4   6   4      183.13      177.91     11.52 o 
  -3   6   4      199.04      192.40     10.40 o 
  -2   6   4        0.04        0.90      2.71 o 
  -1   6   4        0.41       -1.43      2.86 o 
   0   6   4       76.79       70.55      4.53 o 
   1   6   4      211.59      178.58      9.34 o 
   2   6   4      145.77      168.04      9.04 o 
   3   6   4        0.03       -0.45      3.09 o 
   4   6   4       98.55       96.91      7.38 o 
   5   6   4        9.54       15.65      4.06 o 
   6   6   4       72.07       80.85      7.90 o 
   7   6   4       10.98       22.73      4.44 o 
   8   6   4        5.76        8.65      4.67 o 
   9   6   4        7.16       12.57      5.04 o 
  10   6   4        0.84       -2.45      4.89 o 
  -7   7   4       55.40       48.17      9.03 o 
  -6   7   4       75.98       86.65      9.41 o 
  -5   7   4        0.45        1.28      3.91 o 
  -4   7   4        0.16        0.60      4.06 o 
  -3   7   4     1164.14     1114.21     26.78 o 
  -2   7   4       12.41       25.74      4.52 o 
  -1   7   4       77.18       65.57      7.08 o 
   0   7   4       42.12       44.04      3.91 o 
   1   7   4       94.63      106.99      8.43 o 
   2   7   4      215.39      207.56     11.00 o 
   3   7   4      104.87       86.59      8.51 o 
   4   7   4       54.38       59.39      7.15 o 
   5   7   4        6.43        7.15      4.52 o 
   6   7   4        0.08        0.60      4.44 o 
   7   7   4        7.95       11.82      5.57 o 
   8   7   4        2.56       -2.75      5.49 o 
   9   7   4       19.18       20.70      6.55 o 
  -6   8   4        0.50        3.09      4.89 o 
  -5   8   4        0.68        0.00      5.19 o 
  -4   8   4       18.12       16.33      5.12 o 
  -3   8   4       84.40       94.78      8.13 o 
  -2   8   4        1.36        1.13      3.84 o 
  -1   8   4        0.05        1.13      3.39 o 
   0   8   4      187.26      173.19      7.96 o 
   1   8   4      532.84      509.99     17.96 o 
   2   8   4        1.73        4.82      3.84 o 
   3   8   4      117.77      115.73      9.79 o 
   4   8   4        4.19        2.33      3.91 o 
   5   8   4       29.16       34.62      6.85 o 
   6   8   4        3.16       10.01      5.04 o 
   7   8   4        1.84        2.86      3.39 o 
   8   8   4       12.10       26.72      6.32 o 
  -5   9   4       47.22       47.57      8.81 o 
  -4   9   4        7.96       16.71      4.67 o 
  -3   9   4       11.14        3.39      4.97 o 
  -2   9   4       25.58       26.64      5.95 o 
  -1   9   4       29.19       30.03      6.10 o 
   0   9   4       85.63       81.31      6.39 o 
   1   9   4       64.34       73.02      7.45 o 
   2   9   4        4.38       12.94      4.14 o 
   3   9   4       13.76        7.60      4.89 o 
   4   9   4       32.89       30.93      7.38 o 
   5   9   4       14.74        6.92      6.02 o 
   6   9   4        3.07        4.44      5.72 o 
   7   9   4        4.54        2.41      5.34 o 
  -4  10   4        3.46        1.66      5.42 o 
  -3  10   4        0.87        5.34      3.31 o 
  -2  10   4       37.72       43.35      7.98 o 
  -1  10   4       21.61       20.62      5.72 o 
   0  10   4        5.37        6.34      3.59 o 
   1  10   4        0.91        0.00      3.84 o 
   2  10   4       42.41       32.97      8.35 o 
   3  10   4       69.40       63.16      8.73 o 
   4  10   4        3.71        3.69      4.74 o 
   5  10   4        4.65        6.25      5.49 o 
   6  10   4        1.63       -0.83      5.27 o 
  -2  11   4        0.21        8.28      5.95 o 
  -1  11   4       25.94       21.75      6.40 o 
   0  11   4       61.46       68.28      8.73 o 
   1  11   4        9.04        3.91      6.32 o 
   2  11   4       23.21       19.12      6.77 o 
   3  11   4       27.12       23.56      7.15 o 
  -1  -9   5       17.22       15.65      6.77 o 
   0  -9   5        3.10        0.90      4.07 o 
   1  -9   5        2.49        0.00      7.38 o 
   2  -9   5       13.81       24.08      6.25 o 
   3  -9   5        0.69       11.44      5.42 o 
  -3  -8   5        4.73        8.81      5.79 o 
  -2  -8   5        1.74        8.35      4.89 o 
  -1  -8   5       21.38       17.61      5.42 o 
   0  -8   5       54.45       53.53      8.96 o 
   1  -8   5       14.52       10.61      5.64 o 
   2  -8   5        0.06        7.15      4.52 o 
   3  -8   5       27.75       22.43      6.47 o 
   4  -8   5       47.54       50.73      8.43 o 
   5  -8   5        5.75        6.25      4.82 o 
   6  -8   5        0.13       -2.94      5.87 o 
  -5  -7   5        4.39        0.83      4.97 o 
  -4  -7   5        7.79        5.34      4.21 o 
  -3  -7   5       46.28       35.75      7.30 o 
  -2  -7   5       35.78       36.66      6.85 o 
  -1  -7   5       59.39       41.63      7.60 o 
   0  -7   5       39.62       29.83      5.38 o 
   1  -7   5       76.09       65.72      8.58 o 
   2  -7   5        0.64       -2.48      4.97 o 
   3  -7   5        0.71        0.68      4.52 o 
   4  -7   5        8.23       16.63      4.37 o 
   5  -7   5        7.57       18.81      4.97 o 
   6  -7   5        3.25       -0.75      6.25 o 
   7  -7   5        2.72        9.48      4.36 o 
  -6  -6   5        0.82        3.24      4.74 o 
  -5  -6   5        4.35        7.45      5.42 o 
  -4  -6   5        1.86        2.11      3.99 o 
  -3  -6   5       94.00       67.38      7.98 o 
  -2  -6   5       36.42       32.59      6.25 o 
  -1  -6   5       49.25       45.54      7.08 o 
   0  -6   5       40.99       45.72      4.39 o 
   1  -6   5       13.20       11.59      5.34 o 
   2  -6   5      615.39      570.22     19.47 o 
   3  -6   5       84.73      103.14      8.58 o 
   4  -6   5        3.74       -2.33      5.49 o 
   5  -6   5        0.15       -2.14      4.29 o 
   6  -6   5        4.03       -2.41      4.82 o 
   7  -6   5        5.02        4.29      4.97 o 
   8  -6   5        1.09        0.00      4.67 o 
  -7  -5   5       17.41       28.07      7.75 o 
  -6  -5   5        6.84       -2.26      5.64 o 
  -5  -5   5        7.99       12.27      5.79 o 
  -4  -5   5        3.22        3.76      4.29 o 
  -3  -5   5        0.22        5.79      4.36 o 
  -2  -5   5        0.13        4.29      3.31 o 
  -1  -5   5        1.25        2.03      3.69 o 
   0  -5   5       18.02       17.95      3.09 o 
   1  -5   5        7.33       12.04      3.76 o 
   2  -5   5        0.01        2.94      4.29 o 
   3  -5   5      589.74      566.94     18.49 o 
   4  -5   5      735.26      746.32     21.22 o 
   5  -5   5      263.25      240.43     13.41 o 
   6  -5   5        6.43        7.22      4.89 o 
   7  -5   5        5.75        3.91      5.12 o 
   8  -5   5       17.42       25.21      7.00 o 
   9  -5   5        5.70        3.99      5.42 o 
  -7  -4   5       14.53        9.26      5.64 o 
  -6  -4   5        0.10        4.14      3.84 o 
  -5  -4   5        2.07       -2.18      4.36 o 
  -4  -4   5       19.55       21.07      4.89 o 
  -3  -4   5       10.32        5.72      3.99 o 
  -2  -4   5      200.32      175.00     10.32 o 
  -1  -4   5      236.19      221.53     11.00 o 
   0  -4   5       14.22       13.34      2.60 o 
   1  -4   5       17.35       13.10      4.06 o 
   2  -4   5       17.32       31.16      4.21 o 
   3  -4   5      227.93      227.10     10.55 o 
   4  -4   5       17.02       15.43      3.91 o 
   5  -4   5       21.83       18.06      5.19 o 
   6  -4   5      348.28      375.82     15.53 o 
   7  -4   5       41.75       48.77      6.85 o 
   8  -4   5        8.76       11.29      5.34 o 
   9  -4   5       19.69       14.07      6.85 o 
  10  -4   5        0.20        0.00      4.52 o 
  -8  -3   5       15.48       17.91      7.90 o 
  -7  -3   5        0.08       -2.94      5.87 o 
  -6  -3   5       13.98       25.36      5.19 o 
  -5  -3   5      622.19      631.75     21.66 o 
  -4  -3   5      173.21      172.70     10.47 o 
  -3  -3   5        3.14        6.17      3.84 o 
  -2  -3   5       14.65       10.76      3.24 o 
  -1  -3   5      115.59      127.87      8.06 o 
   0  -3   5      119.78      126.38      5.32 o 
   1  -3   5      270.06      286.22     11.01 o 
   2  -3   5       76.83       81.54      6.17 o 
   3  -3   5       30.43       35.60      4.82 o 
   4  -3   5        0.02        3.31      2.78 o 
   5  -3   5      123.06      119.28      8.43 o 
   6  -3   5       13.83        9.56      4.14 o 
   7  -3   5      118.34      118.89      9.34 o 
   8  -3   5        1.58        9.93      3.91 o 
   9  -3   5        8.25       16.03      4.74 o 
  10  -3   5        1.62       -2.48      4.97 o 
  -8  -2   5        4.96       -2.33      5.57 o 
  -7  -2   5       36.52       27.70      6.92 o 
  -6  -2   5        8.81        1.88      4.89 o 
  -5  -2   5      203.09      221.01     11.75 o 
  -4  -2   5      410.97      425.23     15.84 o 
  -3  -2   5      111.20      102.56      7.76 o 
  -2  -2   5      264.39      245.72     10.63 o 
  -1  -2   5      131.15      128.49      7.31 o 
   0  -2   5        4.79        9.29      5.23 o 
   1  -2   5      217.75      236.65      9.27 o 
   2  -2   5       41.49       29.73      3.99 o 
   3  -2   5      252.96      285.53     10.48 o 
   4  -2   5        0.17        0.75      2.86 o 
   5  -2   5       12.65       16.26      3.99 o 
   6  -2   5        0.39       -1.77      3.54 o 
   7  -2   5       35.63       37.11      6.25 o 
   8  -2   5       15.13       11.74      4.14 o 
   9  -2   5        7.08        4.67      3.69 o 
  10  -2   5        0.77       -1.51      4.74 o 
  -8  -1   5        7.36       15.88      6.02 o 
  -7  -1   5      131.74      159.03     11.67 o 
  -6  -1   5      134.88      119.80      9.86 o 
  -5  -1   5        0.05       -0.53      3.54 o 
  -4  -1   5      410.99      444.96     15.23 o 
  -3  -1   5      101.42      101.65      7.15 o 
  -2  -1   5      126.22      104.09      7.08 o 
  -1  -1   5        0.87        0.98      2.03 o 
   0  -1   5       23.94       25.41      2.47 o 
   1  -1   5     1340.44     1372.18     20.82 o 
   2  -1   5     2470.94     2797.55     29.80 o 
   3  -1   5      642.55      673.21     15.04 o 
   4  -1   5        2.70        4.89      2.33 o 
   5  -1   5      195.58      200.34      9.27 o 
   6  -1   5      258.31      251.40     11.15 o 
   7  -1   5      283.91      268.89     12.81 o 
   8  -1   5        8.74       15.20      4.44 o 
   9  -1   5        0.26       -1.84      3.69 o 
  10  -1   5        1.54       -0.75      3.91 o 
  11  -1   5        2.56        6.47      4.59 o 
  -8   0   5        1.06        0.00      4.82 o 
  -7   0   5       20.45       29.35      6.10 o 
  -6   0   5      174.88      160.95     10.77 o 
  -5   0   5      110.72       87.34      7.38 o 
  -4   0   5       46.66       55.78      5.50 o 
  -3   0   5        5.16        6.25      3.76 o 
  -2   0   5      734.93      761.60     16.94 o 
  -1   0   5      351.81      329.92     10.79 o 
   0   0   5      346.14      362.74      7.39 o 
   1   0   5        5.84        7.45      2.48 o 
   2   0   5       23.64       47.87      4.22 o 
   3   0   5      194.62      188.48      7.84 o 
   4   0   5      560.15      591.70     14.43 o 
   5   0   5        0.68        4.06      2.18 o 
   6   0   5      122.09      109.20      7.76 o 
   7   0   5        1.35        1.43      3.46 o 
   8   0   5        1.06        1.66      4.59 o 
   9   0   5       11.38       15.65      4.89 o 
  10   0   5        0.89        5.64      3.16 o 
  11   0   5       19.76       29.58      6.85 o 
  -9   1   5       19.66       21.52      6.55 o 
  -8   1   5       15.29       16.18      6.17 o 
  -7   1   5      157.31      150.91     11.30 o 
  -6   1   5       78.11       71.74      7.53 o 
  -5   1   5      147.15      153.78      9.79 o 
  -4   1   5      134.55      139.48      8.28 o 
  -3   1   5       42.53       36.43      4.59 o 
  -2   1   5       22.71       20.62      3.54 o 
  -1   1   5       20.98       20.32      3.24 o 
   0   1   5       49.60       59.36      3.25 o 
   1   1   5        4.88        1.88      2.03 o 
   2   1   5       29.68       19.27      3.09 o 
   3   1   5       87.19       77.34      5.42 o 
   4   1   5     1821.58     1994.38     26.36 o 
   5   1   5       88.02       84.86      6.17 o 
   6   1   5       81.32       66.93      5.80 o 
   7   1   5      108.83      102.71      7.98 o 
   8   1   5      162.76      170.21     10.92 o 
   9   1   5       74.26       77.61      8.28 o 
  10   1   5        1.90        0.68      3.54 o 
  11   1   5        0.98       11.14      5.27 o 
  -9   2   5       13.22        3.31      6.02 o 
  -8   2   5       13.57       15.50      5.57 o 
  -7   2   5        0.47       11.74      3.91 o 
  -6   2   5        1.20       -1.96      3.91 o 
  -5   2   5      254.24      215.95     11.91 o 
  -4   2   5      114.63      110.62      7.98 o 
  -3   2   5      264.08      268.18     10.78 o 
  -2   2   5        9.79       -1.58      3.16 o 
  -1   2   5      652.25      694.73     15.27 o 
   0   2   5      943.49     1040.82     18.19 o 
   1   2   5       55.30       42.76      4.22 o 
   2   2   5      208.44      174.05      7.54 o 
   3   2   5        1.14        2.41      2.56 o 
   5   2   5        5.07        6.70      2.78 o 
   6   2   5        1.62       -2.11      4.21 o 
   7   2   5       99.76       81.77      7.68 o 
   8   2   5      126.89      132.90      9.49 o 
   9   2   5       37.29       51.41      7.45 o 
  10   2   5       18.70       20.62      5.72 o 
  11   2   5        1.86        5.64      5.64 o 
  -8   3   5        0.20        0.75      5.27 o 
  -7   3   5      141.06      154.66     11.37 o 
  -6   3   5       17.93       12.95      4.89 o 
  -5   3   5        0.04        0.53      3.39 o 
  -4   3   5       99.10      106.84      8.21 o 
  -3   3   5        3.79        4.44      2.18 o 
  -2   3   5        5.82        9.41      3.09 o 
  -1   3   5      167.91      191.75      8.44 o 
   0   3   5      764.41      805.11     11.50 o 
   1   3   5        0.01       -1.28      2.56 o 
   2   3   5      409.83      366.98     11.02 o 
   3   3   5        1.08        0.00      2.71 o 
   4   3   5       73.32       73.11      6.02 o 
   5   3   5       86.15       91.78      6.70 o 
   6   3   5      232.96      226.50     10.93 o 
   7   3   5       75.98       71.07      6.93 o 
   8   3   5       43.99       40.27      5.87 o 
   9   3   5        0.98       -3.01      6.02 o 
  10   3   5        0.13       -0.75      4.67 o 
  11   3   5        2.47        9.78      5.27 o 
  -8   4   5        7.34       14.75      6.10 o 
  -7   4   5        8.25       -2.78      6.17 o 
  -6   4   5       48.88       45.99      6.62 o 
  -5   4   5       25.61       29.43      5.19 o 
  -4   4   5       18.17       17.91      4.89 o 
  -3   4   5       56.73       46.45      5.65 o 
  -2   4   5      147.73      155.24      8.44 o 
  -1   4   5       11.51        8.28      3.01 o 
   0   4   5       16.58       18.96      2.86 o 
   1   4   5       52.94       48.03      4.14 o 
   2   4   5     1340.08     1390.60     22.32 o 
   3   4   5       43.17       48.03      4.89 o 
   4   4   5       11.81       14.53      3.39 o 
   5   4   5        2.08        0.00      3.09 o 
   6   4   5        0.82        0.98      3.54 o 
   7   4   5       19.76       14.75      5.12 o 
   8   4   5        0.01        1.81      4.21 o 
   9   4   5       13.17        7.98      5.64 o 
  10   4   5       13.38       18.06      5.49 o 
  -8   5   5       16.91       19.42      6.25 o 
  -7   5   5       15.59       15.20      5.72 o 
  -6   5   5      106.14       89.37      9.41 o 
  -5   5   5      163.57      161.39     11.22 o 
  -4   5   5        6.15       -2.03      4.06 o 
  -3   5   5      212.15      193.54     10.70 o 
  -2   5   5      151.33      140.24      8.89 o 
  -1   5   5       93.91       80.27      6.70 o 
   0   5   5       10.91       15.50      6.32 o 
   1   5   5       14.60        8.96      3.76 o 
   2   5   5      143.13      153.13      8.29 o 
   3   5   5       30.56       30.03      4.06 o 
   4   5   5       18.96       19.42      3.69 o 
   5   5   5        4.40        8.73      3.01 o 
   6   5   5       37.42       42.60      5.57 o 
   7   5   5       21.98       31.61      6.10 o 
   8   5   5       17.82       21.37      5.72 o 
   9   5   5        3.80        4.89      4.59 o 
  10   5   5        2.91        8.65      4.21 o 
  -7   6   5        4.77       21.45      4.82 o 
  -6   6   5        1.53       -1.35      4.97 o 
  -5   6   5        1.12        0.00      3.46 o 
  -4   6   5       39.94       39.14      6.32 o 
  -3   6   5       10.24       12.42      4.21 o 
  -2   6   5      212.88      195.05     11.07 o 
  -1   6   5      267.91      251.18     11.61 o 
   0   6   5      258.33      261.56      8.21 o 
   1   6   5      159.98      154.34      8.89 o 
   2   6   5       55.63       52.09      6.17 o 
   3   6   5       91.49       91.86      7.76 o 
   4   6   5      246.15      249.48     12.06 o 
   5   6   5        1.05       -1.81      3.61 o 
   6   6   5       67.01       67.68      7.08 o 
   7   6   5        0.06        2.41      3.54 o 
   8   6   5        8.00       12.12      4.37 o 
   9   6   5        3.50        5.19      5.19 o 
  10   6   5        0.29       -1.66      4.82 o 
  -7   7   5       15.04       31.16      6.77 o 
  -6   7   5        3.15       -2.26      5.64 o 
  -5   7   5      128.33      136.51     11.07 o 
  -4   7   5      245.94      240.47     13.79 o 
  -3   7   5      477.48      458.07     18.02 o 
  -2   7   5      140.00      136.08     10.17 o 
  -1   7   5        4.72        9.71      3.54 o 
   0   7   5       11.59        7.03      2.90 o 
   1   7   5       41.11       45.16      6.10 o 
   2   7   5       64.83       59.77      7.00 o 
   3   7   5        0.04        2.56      3.91 o 
   4   7   5        1.13        7.45      3.24 o 
   5   7   5       11.81       14.15      4.44 o 
   6   7   5        7.06        9.18      5.49 o 
   7   7   5        2.22       -2.48      4.97 o 
   8   7   5       52.67       36.43      8.05 o 
   9   7   5        1.32        3.24      4.21 o 
  -6   8   5        5.87       10.46      5.64 o 
  -5   8   5        5.22       -2.94      6.40 o 
  -4   8   5       11.90        3.46      4.97 o 
  -3   8   5       24.07       24.99      5.95 o 
  -2   8   5       18.56       18.74      5.57 o 
  -1   8   5      620.42      645.12     20.60 o 
   0   8   5       25.02       26.62      4.41 o 
   1   8   5       46.71       43.21      6.47 o 
   2   8   5      164.60      178.04     11.07 o 
   3   8   5       42.82       38.92      6.17 o 
   4   8   5       38.11       35.23      6.02 o 
   5   8   5        0.34       -0.60      3.76 o 
   6   8   5        0.01        2.03      3.91 o 
   7   8   5        0.68       -2.86      5.72 o 
   8   8   5        1.33        0.75      5.19 o 
  -5   9   5        4.09        7.30      5.79 o 
  -4   9   5        3.57       -2.82      5.64 o 
  -3   9   5       95.46       99.22     10.54 o 
  -2   9   5        8.03        4.06      5.27 o 
  -1   9   5      114.72      117.30     10.69 o 
   0   9   5       90.04       81.49      6.31 o 
   1   9   5       11.19       13.25      6.10 o 
   2   9   5      183.69      209.15     13.10 o 
   3   9   5      113.81      103.60     10.62 o 
   4   9   5        4.22        3.39      4.29 o 
   5   9   5        4.74        0.00      6.25 o 
   6   9   5       18.80       18.74      5.87 o 
   7   9   5       12.52       26.49      7.22 o 
  -3  10   5        2.22       -2.94      5.87 o 
  -2  10   5        3.94       14.45      4.67 o 
  -1  10   5        7.60        8.81      5.42 o 
   0  10   5       34.37       35.63      5.14 o 
   1  10   5       28.19       34.25      7.00 o 
   2  10   5      128.64      152.09     11.67 o 
   3  10   5       13.79       18.29      6.47 o 
   4  10   5       47.70       48.32      7.75 o 
   5  10   5        0.34        0.75      5.19 o 
   6  10   5        2.96        0.83      5.49 o 
  -1  11   5        9.80       15.73      5.42 o 
   0  11   5        5.04        4.11      4.04 o 
   1  11   5        2.19        8.05      4.29 o 
   2  11   5       58.87       61.50      9.41 o 
   3  11   5        6.93       -3.46      6.92 o 
  -2  -8   6        1.63        1.66      5.12 o 
  -1  -8   6        4.00        2.41      4.97 o 
   0  -8   6        8.51        9.43      4.03 o 
   1  -8   6       18.21       20.85      4.82 o 
   2  -8   6        0.82       -2.82      5.64 o 
   3  -8   6        0.28       -2.33      5.27 o 
   4  -8   6        0.20        0.00      4.36 o 
   5  -8   6        1.88        4.14      5.34 o 
  -4  -7   6        2.59        2.48      5.57 o 
  -3  -7   6        0.78       -2.22      4.44 o 
  -2  -7   6        0.06        0.00      5.19 o 
  -1  -7   6       21.12       15.73      6.02 o 
   0  -7   6        0.53       -0.49      3.52 o 
   1  -7   6       19.22       23.33      6.02 o 
   2  -7   6       27.06       32.97      6.10 o 
   3  -7   6       45.98       63.45      8.20 o 
   4  -7   6        5.02        6.47      4.14 o 
   5  -7   6        0.00       -2.94      5.87 o 
   6  -7   6        0.75        0.75      5.49 o 
  -5  -6   6        3.20        7.38      5.87 o 
  -4  -6   6        0.96       -1.51      5.12 o 
  -3  -6   6       10.03       14.22      4.74 o 
  -2  -6   6        0.71        0.68      4.36 o 
  -1  -6   6        3.99        5.12      4.52 o 
   0  -6   6       13.37       11.63      6.51 o 
   1  -6   6       22.76       18.29      5.57 o 
   2  -6   6        3.74        1.81      5.04 o 
   3  -6   6       18.73       23.63      5.95 o 
   4  -6   6       13.90       10.31      5.12 o 
   5  -6   6       21.94       19.49      6.10 o 
   6  -6   6        0.78       -0.68      4.21 o 
   7  -6   6        1.02        0.00      5.95 o 
   8  -6   6        1.47        4.14      3.91 o 
  -6  -5   6        1.58        6.55      5.04 o 
  -5  -5   6        1.95        2.26      3.91 o 
  -4  -5   6        1.58       11.82      3.31 o 
  -3  -5   6        2.42        2.56      3.76 o 
  -2  -5   6        0.94       -2.37      4.74 o 
  -1  -5   6        6.02        1.73      3.84 o 
   0  -5   6        4.39        6.98      2.55 o 
   1  -5   6      168.82      157.63     10.17 o 
   2  -5   6      257.33      262.88     12.88 o 
   3  -5   6        6.38        1.13      4.97 o 
   4  -5   6        0.02       -1.13      4.14 o 
   5  -5   6      386.23      411.12     16.89 o 
   6  -5   6       54.65       42.15      7.23 o 
   7  -5   6        0.03       -1.43      4.06 o 
   8  -5   6        0.29        7.60      3.99 o 
   9  -5   6        0.04       -3.16      6.32 o 
  -6  -4   6        6.47       -3.50      7.00 o 
  -5  -4   6        0.85        2.11      3.61 o 
  -4  -4   6       33.64       29.96      5.34 o 
  -3  -4   6       53.96       45.77      6.40 o 
  -2  -4   6        6.22        5.49      3.46 o 
  -1  -4   6       29.62       36.58      4.52 o 
   0  -4   6       50.55       49.64      5.19 o 
   1  -4   6       93.20       71.68      7.76 o 
   2  -4   6      101.04      100.82      8.21 o 
   3  -4   6       94.77       99.23      7.91 o 
   4  -4   6      695.11      691.23     20.46 o 
   5  -4   6      199.60      214.22     11.98 o 
   6  -4   6      181.44      189.04     11.75 o 
   7  -4   6        9.78        7.75      4.97 o 
   8  -4   6        7.82        0.68      6.25 o 
   9  -4   6        6.19        5.42      6.32 o 
  -7  -3   6      191.19      214.03     15.74 o 
  -6  -3   6       49.72       53.29      8.73 o 
  -5  -3   6       35.08       34.47      6.10 o 
  -4  -3   6       31.76       29.50      6.55 o 
  -3  -3   6      246.84      230.92     12.21 o 
  -2  -3   6       15.01       16.41      3.91 o 
  -1  -3   6       52.39       68.88      6.32 o 
   0  -3   6       83.55       88.11      5.17 o 
   1  -3   6       85.23       89.30      6.85 o 
   2  -3   6        0.46        1.28      2.94 o 
   3  -3   6      420.29      424.78     14.56 o 
   4  -3   6        1.09       -1.88      3.76 o 
   5  -3   6       27.11       23.11      5.57 o 
   6  -3   6      760.03      832.57     22.66 o 
   7  -3   6        0.09       -2.82      5.64 o 
   8  -3   6      107.46      127.92     10.84 o 
   9  -3   6       36.20       51.78      7.30 o 
  10  -3   6        0.90        9.71      3.99 o 
  -7  -2   6       58.64       51.04      8.58 o 
  -6  -2   6       62.77       67.67      9.11 o 
  -5  -2   6       50.92       64.43      7.75 o 
  -4  -2   6       31.65       26.49      6.32 o 
  -3  -2   6      220.61      233.39     11.90 o 
  -2  -2   6      116.56      116.79      8.36 o 
  -1  -2   6       48.67       44.19      5.57 o 
   0  -2   6       18.08       26.93      5.23 o 
   1  -2   6       28.83       23.48      3.84 o 
   2  -2   6       35.75       35.38      4.44 o 
   3  -2   6      234.85      248.90     10.85 o 
   4  -2   6        2.77        5.12      3.61 o 
   5  -2   6       15.82       13.02      3.91 o 
   6  -2   6       54.66       58.41      6.10 o 
   7  -2   6       21.99       22.43      4.89 o 
   8  -2   6      160.79      160.33     11.75 o 
   9  -2   6       32.19       38.91      6.70 o 
  10  -2   6       50.66       52.69      8.73 o 
  -8  -1   6        0.02        4.97      4.97 o 
  -7  -1   6       10.71       16.18      4.97 o 
  -6  -1   6       49.49       57.13      7.98 o 
  -5  -1   6      465.25      495.06     18.85 o 
  -4  -1   6       12.82        7.83      4.74 o 
  -3  -1   6       72.13       73.63      6.47 o 
  -2  -1   6      140.79      131.57      8.36 o 
  -1  -1   6      992.37     1049.58     21.57 o 
   0  -1   6      156.46      166.61      5.93 o 
   1  -1   6       97.57      106.78      6.93 o 
   2  -1   6      375.83      422.57     12.90 o 
   3  -1   6        5.28        5.27      2.48 o 
   4  -1   6      113.99      126.29      7.53 o 
   5  -1   6      129.53      132.24      8.36 o 
   6  -1   6        5.57       10.54      3.24 o 
   7  -1   6      130.41      125.60      9.71 o 
   8  -1   6      141.45      132.68     10.54 o 
   9  -1   6        0.07        6.02      4.74 o 
  10  -1   6        2.20        3.01      4.36 o 
  -8   0   6        1.77        7.22      4.67 o 
  -7   0   6        5.89        0.00      3.54 o 
  -6   0   6       27.02       42.83      6.47 o 
  -5   0   6       24.20       31.84      5.27 o 
  -4   0   6       98.57       83.12      7.30 o 
  -3   0   6       64.38       68.43      6.78 o 
  -2   0   6      494.29      461.93     15.02 o 
  -1   0   6      248.53      240.66     10.25 o 
   0   0   6      142.18      132.19      5.19 o 
   1   0   6        0.04        3.76      2.63 o 
   2   0   6      561.72      556.53     14.28 o 
   3   0   6        5.27        1.43      2.26 o 
   4   0   6       17.78       22.05      3.84 o 
   5   0   6        3.97        3.76      2.63 o 
   6   0   6        0.21        1.35      2.86 o 
   7   0   6      261.35      284.90     13.26 o 
   8   0   6       19.99       13.40      5.27 o 
   9   0   6       54.54       49.00      7.60 o 
  10   0   6        0.61        0.75      4.44 o 
  11   0   6       35.69       28.83      7.23 o 
  -8   1   6        1.89        3.24      4.67 o 
  -7   1   6       28.19       39.82      6.62 o 
  -6   1   6        2.14       -1.88      4.21 o 
  -5   1   6       20.72       27.47      5.34 o 
  -4   1   6      113.20      115.81      9.11 o 
  -3   1   6       46.08       54.35      6.32 o 
  -2   1   6      278.23      309.80     11.98 o 
  -1   1   6        9.77        4.37      3.24 o 
   0   1   6       67.09       60.77      3.57 o 
   1   1   6        0.32        4.29      1.88 o 
   2   1   6      179.18      176.99      8.06 o 
   3   1   6      163.83      125.74      7.23 o 
   4   1   6      168.50      201.07      9.27 o 
   5   1   6       30.06       34.77      4.29 o 
   6   1   6       64.42       58.80      6.78 o 
   7   1   6        0.04       -1.54      3.09 o 
   8   1   6      139.75      138.63     10.39 o 
   9   1   6       92.13      111.35     10.09 o 
  10   1   6        2.49        2.94      4.97 o 
  11   1   6        0.10        8.20      4.74 o 
  -8   2   6       50.79       54.50      9.11 o 
  -7   2   6        0.03       11.44      4.52 o 
  -6   2   6        1.76        7.60      4.14 o 
  -5   2   6        8.19        4.52      5.19 o 
  -4   2   6       20.27       21.07      4.59 o 
  -3   2   6        0.51        4.06      2.33 o 
  -2   2   6       45.15       51.79      5.65 o 
  -1   2   6      299.12      250.01     10.18 o 
   0   2   6      239.89      228.87      6.64 o 
   1   2   6       33.18       39.97      4.14 o 
   2   2   6      372.87      357.90     11.24 o 
   3   2   6      127.97      140.17      7.16 o 
   4   2   6       31.53       33.57      3.91 o 
   5   2   6       13.25       15.28      3.39 o 
   6   2   6       41.79       50.13      5.80 o 
   7   2   6       26.18       17.99      5.04 o 
   8   2   6       27.12       24.31      5.64 o 
   9   2   6       14.71       19.57      5.95 o 
  10   2   6       11.78        8.05      4.67 o 
  11   2   6        1.07        6.55      4.67 o 
  -8   3   6       14.72        4.06      5.95 o 
  -7   3   6        0.30        0.00      4.67 o 
  -6   3   6       83.87       88.01      9.71 o 
  -5   3   6      137.49      108.51      9.49 o 
  -4   3   6       38.97       43.81      5.95 o 
  -3   3   6       16.31       26.87      4.37 o 
  -2   3   6       33.60       23.03      4.22 o 
  -1   3   6        0.02       -1.51      3.01 o 
   0   3   6      151.06      151.30      5.67 o 
   1   3   6      316.11      296.73     10.71 o 
   2   3   6      219.59      220.21      9.27 o 
   3   3   6        7.56        1.13      2.63 o 
   4   3   6       68.83       62.86      5.80 o 
   5   3   6       40.84       40.27      4.67 o 
   6   3   6       46.68       43.13      5.50 o 
   7   3   6       86.88       96.29      7.68 o 
   8   3   6       37.34       39.74      6.32 o 
   9   3   6       13.19       18.59      5.04 o 
  10   3   6        1.61       -2.67      5.34 o 
  -7   4   6        4.28       -2.86      5.72 o 
  -6   4   6       19.07        8.73      4.97 o 
  -5   4   6       69.26       67.83      8.58 o 
  -4   4   6        4.29        3.24      3.24 o 
  -3   4   6       33.71       49.68      5.72 o 
  -2   4   6      161.91      149.96      8.89 o 
  -1   4   6       39.03       19.35      3.99 o 
   0   4   6     1255.25     1276.95     75.85 o 
   1   4   6       72.65       76.34      6.40 o 
   2   4   6      178.92      165.29      8.81 o 
   3   4   6       49.48       50.51      5.50 o 
   4   4   6       14.07       17.16      4.21 o 
   5   4   6      125.13      142.33      8.74 o 
   6   4   6      154.53      134.43      9.11 o 
   7   4   6       35.25       28.23      5.49 o 
   8   4   6       25.49       22.81      5.04 o 
   9   4   6        5.21       -0.68      4.44 o 
  10   4   6        0.00       -2.37      4.74 o 
  -7   5   6       41.50       37.41      7.60 o 
  -6   5   6       58.89       73.69      8.51 o 
  -5   5   6        1.39        3.16      3.01 o 
  -4   5   6      101.60      124.30      9.94 o 
  -3   5   6       11.45       14.60      4.74 o 
  -2   5   6        2.35        2.41      2.56 o 
  -1   5   6      101.58      109.11      8.58 o 
   0   5   6        7.37       10.83      3.88 o 
   1   5   6      293.48      316.89     12.44 o 
   2   5   6      101.74      116.64      7.91 o 
   3   5   6       21.90       25.52      4.37 o 
   4   5   6      247.65      233.37     11.45 o 
   5   5   6       30.24       18.14      5.49 o 
   6   5   6      530.24      491.20     18.11 o 
   7   5   6       82.46       71.75      8.21 o 
   8   5   6       43.06       46.82      7.15 o 
   9   5   6        0.50        9.41      3.99 o 
  10   5   6        4.96        2.41      5.04 o 
  -7   6   6        2.13        0.00      4.89 o 
  -6   6   6        5.63        1.51      5.57 o 
  -5   6   6        8.94       11.44      4.89 o 
  -4   6   6       11.06        7.98      4.29 o 
  -3   6   6      342.17      362.01     15.45 o 
  -2   6   6      113.46      104.06      8.66 o 
  -1   6   6       39.61       36.13      5.04 o 
   0   6   6       73.05       84.66      8.06 o 
   1   6   6      174.18      176.56      9.64 o 
   2   6   6      674.57      664.31     18.80 o 
   3   6   6       89.27       96.90      8.36 o 
   4   6   6       32.54       41.70      5.49 o 
   5   6   6       11.02        6.40      4.14 o 
   6   6   6      233.08      213.19     12.88 o 
   7   6   6       33.50       47.34      6.32 o 
   8   6   6       13.11       11.06      6.02 o 
   9   6   6       11.31        3.84      6.17 o 
  -6   7   6       41.09       55.55      8.20 o 
  -5   7   6        0.68        0.00      4.67 o 
  -4   7   6       34.68       44.11      6.55 o 
  -3   7   6        5.00        5.57      3.24 o 
  -2   7   6      160.50      169.90     10.92 o 
  -1   7   6       51.05       51.71      6.10 o 
   0   7   6        2.03       -1.12      2.69 o 
   1   7   6       59.88       47.50      6.70 o 
   2   7   6      203.07      178.53     10.85 o 
   3   7   6       57.29       56.23      6.62 o 
   4   7   6       26.72       14.53      5.19 o 
   5   7   6       27.05       17.69      4.82 o 
   6   7   6      104.11      112.63      9.64 o 
   7   7   6       31.85       34.92      6.40 o 
   8   7   6        6.37        9.71      3.69 o 
   9   7   6        0.01       -2.45      4.89 o 
  -5   8   6        6.26       -2.60      5.19 o 
  -4   8   6       11.69        6.55      6.77 o 
  -3   8   6       86.89      113.75     10.92 o 
  -2   8   6       20.14       22.50      6.25 o 
  -1   8   6      238.27      266.52     14.09 o 
   0   8   6        3.83        4.04      5.68 o 
   1   8   6        4.81       14.07      3.24 o 
   2   8   6        3.58       10.61      4.06 o 
   3   8   6        2.84        4.82      3.99 o 
   4   8   6       97.43       88.91      8.88 o 
   5   8   6       18.10       25.51      5.64 o 
   6   8   6        3.58        1.43      4.59 o 
   7   8   6        0.11        0.00      4.06 o 
   8   8   6       20.65       24.99      6.32 o 
  -4   9   6       51.04       80.77     10.16 o 
  -3   9   6        0.30        6.02      4.21 o 
  -2   9   6        0.22        2.11      4.14 o 
  -1   9   6      227.83      232.68     14.61 o 
   0   9   6        7.27        8.66      6.66 o 
   1   9   6        7.00       11.89      5.12 o 
   2   9   6        7.33        5.27      4.37 o 
   3   9   6      135.14      137.27     11.97 o 
   4   9   6        1.08       -2.71      5.42 o 
   5   9   6       31.11       29.73      6.85 o 
   6   9   6        0.00        0.75      5.04 o 
   7   9   6       18.84       22.88      7.68 o 
  -3  10   6       22.75       25.82      8.96 o 
  -2  10   6        4.42        0.83      5.19 o 
  -1  10   6       19.85       29.13      7.38 o 
   0  10   6        0.11        2.99      7.49 o 
   1  10   6        2.02        2.26      4.97 o 
   2  10   6       17.90       20.77      6.47 o 
   3  10   6        7.93        4.52      4.89 o 
   4  10   6       43.68       41.10      7.53 o 
   5  10   6       13.26       18.51      6.47 o 
   1  11   6        8.07       18.29      6.02 o 
   2  11   6       17.31       21.60      7.68 o 
  -2  -7   7        2.16       -0.83      4.82 o 
  -1  -7   7        4.35        9.48      5.49 o 
   0  -7   7        2.85        9.57      3.27 o 
   1  -7   7        0.54       -1.96      3.91 o 
   2  -7   7        2.06        3.76      4.82 o 
   3  -7   7        0.03        6.85      3.46 o 
   4  -7   7        2.27        0.75      5.79 o 
   5  -7   7        8.46       11.29      5.34 o 
  -3  -6   7       15.75       19.64      6.10 o 
  -2  -6   7       16.45       23.11      5.19 o 
  -1  -6   7        0.03       -2.37      4.74 o 
   0  -6   7        4.43        1.35      3.06 o 
   1  -6   7        2.78        3.39      3.69 o 
   2  -6   7        8.77        3.39      5.72 o 
   3  -6   7        0.05        1.35      3.46 o 
   4  -6   7        0.02        5.64      3.99 o 
   5  -6   7       13.63        8.05      5.34 o 
   6  -6   7       36.48       44.56      8.96 o 
   7  -6   7        0.47       -1.66      5.57 o 
  -5  -5   7        0.05       -3.01      6.02 o 
  -4  -5   7        8.17       17.69      5.27 o 
  -3  -5   7       25.31       23.71      7.38 o 
  -2  -5   7       24.78       24.39      5.72 o 
  -1  -5   7       97.26       80.71      8.66 o 
   0  -5   7       98.13       95.98      6.41 o 
   1  -5   7      104.06      120.39      9.79 o 
   2  -5   7        8.51        2.41      4.37 o 
   3  -5   7       70.11       92.59      8.28 o 
   4  -5   7       38.75       39.44      6.85 o 
   5  -5   7        1.13       -0.68      5.57 o 
   6  -5   7       47.85       38.61      8.13 o 
   7  -5   7        3.47        9.78      4.89 o 
   8  -5   7        7.03        4.06      7.38 o 
  -5  -4   7        0.00       -2.82      5.64 o 
  -4  -4   7        6.98        0.68      4.97 o 
  -3  -4   7       19.11       11.89      5.12 o 
  -2  -4   7        0.51        2.48      3.31 o 
  -1  -4   7       41.34       36.96      5.49 o 
   0  -4   7       11.07        5.96      2.90 o 
   1  -4   7       10.23        6.10      4.67 o 
   2  -4   7       31.27       17.01      5.72 o 
   3  -4   7       18.18       31.84      6.17 o 
   4  -4   7      328.49      291.29     14.17 o 
   5  -4   7      138.18      154.07     11.52 o 
   6  -4   7        6.81        5.79      5.79 o 
   7  -4   7        0.78       -2.30      4.59 o 
   8  -4   7       62.30       44.34      7.53 o 
   9  -4   7        2.60        1.66      5.42 o 
  -6  -3   7        4.18        0.83      5.57 o 
  -5  -3   7      107.21      121.29     12.05 o 
  -4  -3   7        7.00        0.00      5.64 o 
  -3  -3   7        0.42        4.89      3.76 o 
  -2  -3   7       36.91       24.46      6.10 o 
  -1  -3   7       25.17       21.98      4.74 o 
   0  -3   7        6.78        9.55      5.42 o 
   1  -3   7        7.55        7.53      3.99 o 
   2  -3   7       22.29       24.99      4.67 o 
   3  -3   7      111.07      100.67      8.21 o 
   4  -3   7       14.87        9.48      5.95 o 
   5  -3   7      318.69      315.32     14.47 o 
   6  -3   7      263.84      265.28     14.09 o 
   7  -3   7      265.90      298.11     14.84 o 
   8  -3   7       52.49       39.44      8.66 o 
   9  -3   7        2.51        0.00      6.02 o 
  -6  -2   7       14.25       11.36      6.02 o 
  -5  -2   7      177.26      194.82     12.95 o 
  -4  -2   7        4.28        4.36      2.71 o 
  -3  -2   7       71.78       70.54      7.90 o 
  -2  -2   7       10.65        7.45      4.89 o 
  -1  -2   7       61.77       66.02      7.00 o 
   0  -2   7      148.39      149.39      6.73 o 
   1  -2   7      348.27      348.76     13.34 o 
   2  -2   7       18.06       12.79      3.84 o 
   3  -2   7       68.82       62.18      6.85 o 
   4  -2   7        4.03        9.26      3.39 o 
   5  -2   7       51.98       54.88      6.32 o 
   6  -2   7        0.15       -1.88      3.76 o 
   7  -2   7      176.09      177.66     12.50 o 
   8  -2   7      298.13      288.50     16.43 o 
   9  -2   7       12.76       15.43      5.57 o 
  10  -2   7        7.65        0.83      5.34 o 
  -7  -1   7        0.09        0.83      4.52 o 
  -6  -1   7        2.08       -2.26      4.52 o 
  -5  -1   7       22.77       20.40      6.10 o 
  -4  -1   7       12.83       21.45      5.49 o 
  -3  -1   7     1028.16     1053.69     25.93 o 
  -2  -1   7      865.89      885.78     22.52 o 
  -1  -1   7        6.39       10.69      3.76 o 
   0  -1   7       32.68       40.14      3.66 o 
   1  -1   7        0.08        2.56      2.78 o 
   2  -1   7      131.79      137.97      8.59 o 
   3  -1   7       41.18       44.11      5.42 o 
   4  -1   7      116.81      107.46      7.83 o 
   5  -1   7        7.77        8.81      3.61 o 
   6  -1   7       21.54       11.14      4.74 o 
   7  -1   7        1.35        2.86      3.99 o 
   8  -1   7       34.52       34.55      6.47 o 
   9  -1   7      131.73      164.37     11.82 o 
  10  -1   7       19.76       17.31      6.32 o 
  -7   0   7       12.42        5.57      6.47 o 
  -6   0   7        0.96        0.68      4.67 o 
  -5   0   7        4.23        0.00      3.84 o 
  -4   0   7       74.90       62.94      7.60 o 
  -3   0   7        3.13        6.85      3.91 o 
  -2   0   7      262.46      261.63     12.06 o 
  -1   0   7      120.54      133.97      8.89 o 
   0   0   7      807.82      559.82    394.17 o 
   1   0   7      175.70      185.99      9.27 o 
   2   0   7        2.67        3.61      3.24 o 
   3   0   7      279.64      249.86     11.00 o 
   4   0   7      200.61      211.62     10.32 o 
   5   0   7        9.70       12.64      4.06 o 
   6   0   7       10.91        9.18      5.27 o 
   7   0   7        4.48       10.69      3.91 o 
   8   0   7       42.02       29.81      6.47 o 
   9   0   7       51.48       40.72      7.53 o 
  10   0   7        4.28        3.09      5.19 o 
  -7   1   7       32.63       38.39      6.70 o 
  -6   1   7       13.68       10.54      6.55 o 
  -5   1   7       47.08       53.67      7.75 o 
  -4   1   7        1.36       -1.77      3.54 o 
  -3   1   7       27.98       23.18      4.82 o 
  -2   1   7      207.76      194.74     10.55 o 
  -1   1   7       38.30       34.40      5.04 o 
   0   1   7      196.68      196.74      6.92 o 
   1   1   7       39.65       45.31      5.19 o 
   2   1   7        1.17        1.96      2.71 o 
   3   1   7      228.58      234.65     10.47 o 
   4   1   7      269.33      251.73     11.23 o 
   5   1   7       17.79       17.46      3.76 o 
   6   1   7       26.14       27.10      5.34 o 
   7   1   7        2.43       -1.92      3.84 o 
   8   1   7        0.49       -1.20      4.44 o 
   9   1   7        0.82        3.39      5.49 o 
  10   1   7        0.24       -2.78      5.57 o 
  -7   2   7        1.38        4.67      4.29 o 
  -6   2   7       18.30       21.83      5.49 o 
  -5   2   7       10.97        0.60      5.19 o 
  -4   2   7      149.76      126.97      9.87 o 
  -3   2   7       63.59       72.19      6.85 o 
  -2   2   7      137.54      162.59      9.41 o 
  -1   2   7       21.01       23.11      4.52 o 
   0   2   7      206.93      178.42     11.15 o 
   1   2   7      217.83      214.52     10.10 o 
   2   2   7      227.66      236.09     10.17 o 
   3   2   7       10.89       13.85      3.39 o 
   4   2   7        0.52       -1.66      3.31 o 
   5   2   7       24.90       25.36      4.21 o 
   6   2   7       20.46       25.14      4.67 o 
   7   2   7        0.31       -1.66      3.31 o 
   8   2   7        0.25        3.69      3.99 o 
   9   2   7        0.12        2.71      3.61 o 
  10   2   7        0.00       -2.52      5.04 o 
  -7   3   7       24.89       28.60      7.53 o 
  -6   3   7      129.10      134.93     11.52 o 
  -5   3   7       47.49       47.57      6.70 o 
  -4   3   7       68.17       52.24      6.17 o 
  -3   3   7       84.22       67.98      8.21 o 
  -2   3   7       30.77       21.75      5.19 o 
  -1   3   7        2.04       -1.35      2.78 o 
   0   3   7        9.42       14.01      2.16 o 
   1   3   7       54.24       60.60      5.65 o 
   2   3   7        0.02       -1.88      3.76 o 
   3   3   7        4.62        5.49      3.16 o 
   4   3   7       78.60       71.60      6.32 o 
   5   3   7       12.62       17.54      4.37 o 
   6   3   7      240.18      234.31     12.66 o 
   7   3   7        8.85        7.90      4.21 o 
   8   3   7       11.56        6.25      4.52 o 
   9   3   7       20.28       20.17      5.34 o 
  10   3   7       11.16       12.42      5.87 o 
  -7   4   7        0.34       -2.52      5.04 o 
  -6   4   7        0.08        0.75      4.82 o 
  -5   4   7        6.78       11.29      5.79 o 
  -4   4   7        9.26        3.01      4.14 o 
  -3   4   7      477.62      436.76     17.12 o 
  -2   4   7      147.11      160.11     10.02 o 
  -1   4   7      100.35       89.60      7.83 o 
   0   4   7       64.02       64.11      4.28 o 
   1   4   7      421.29      419.98     14.56 o 
   2   4   7      295.40      308.89     12.44 o 
   3   4   7      109.29      108.96      7.76 o 
   4   4   7        1.31        0.45      3.46 o 
   5   4   7        4.76        3.01      4.21 o 
   6   4   7       28.22       25.29      4.74 o 
   7   4   7        0.07        5.87      3.46 o 
   8   4   7        0.98        3.24      4.74 o 
   9   4   7       11.14       15.05      5.12 o 
  10   4   7       17.78       18.29      6.40 o 
  -6   5   7       10.12        8.43      6.17 o 
  -5   5   7      126.85      122.73     10.69 o 
  -4   5   7       14.69       10.76      4.06 o 
  -3   5   7       20.31       12.72      4.44 o 
  -2   5   7       21.21       28.45      5.19 o 
  -1   5   7       30.50       17.16      4.59 o 
   0   5   7      104.52       92.88      5.42 o 
   1   5   7       10.98       13.17      3.54 o 
   2   5   7      515.76      549.98     17.13 o 
   3   5   7       36.52       43.05      5.27 o 
   4   5   7      114.62      124.24      8.73 o 
   5   5   7       52.71       48.18      6.40 o 
   6   5   7       33.90       20.55      6.25 o 
   7   5   7       15.90       11.82      5.72 o 
   8   5   7       15.56        8.13      5.80 o 
   9   5   7        8.09       -1.51      6.55 o 
  10   5   7       10.81       15.73      5.79 o 
  -6   6   7        0.06       -2.30      4.59 o 
  -5   6   7       30.17       27.10      7.00 o 
  -4   6   7        2.00        6.02      3.09 o 
  -3   6   7        5.73        4.36      4.06 o 
  -2   6   7       28.49       50.35      6.55 o 
  -1   6   7      271.31      235.39     12.51 o 
   0   6   7        6.12        3.81      3.95 o 
   1   6   7       35.03       21.53      4.89 o 
   2   6   7        3.00        6.17      2.78 o 
   3   6   7       25.22       32.36      5.87 o 
   4   6   7      174.36      180.61     11.15 o 
   5   6   7        1.51       -2.03      4.06 o 
   6   6   7       14.98       11.67      5.19 o 
   7   6   7       10.43        5.27      5.49 o 
   8   6   7        1.02       -2.33      4.67 o 
   9   6   7        0.98        0.00      5.49 o 
  -5   7   7       21.56       16.41      6.77 o 
  -4   7   7       44.29       31.76      7.15 o 
  -3   7   7      147.87      143.00     11.45 o 
  -2   7   7       12.45       14.53      4.82 o 
  -1   7   7        8.72        4.82      4.97 o 
   0   7   7       17.14       12.38      3.89 o 
   1   7   7        9.91       14.68      3.99 o 
   2   7   7       53.47       42.98      7.00 o 
   3   7   7       94.39       82.74      8.66 o 
   4   7   7      128.42      126.65     10.54 o 
   5   7   7       14.84       14.37      4.52 o 
   6   7   7       10.38        9.93      5.27 o 
   7   7   7       12.90        7.15      5.95 o 
   8   7   7       15.70       16.93      6.70 o 
  -4   8   7        5.45        2.33      5.87 o 
  -3   8   7       26.89       35.07      6.92 o 
  -2   8   7       37.17       47.64      7.45 o 
  -1   8   7      112.58      110.83      9.94 o 
   0   8   7      188.83      180.96      9.26 o 
   1   8   7       41.57       40.19      7.00 o 
   2   8   7        0.90        8.13      4.36 o 
   3   8   7       12.09        5.72      4.82 o 
   4   8   7        8.95        0.68      5.12 o 
   5   8   7        5.00        4.82      3.46 o 
   6   8   7        5.83       10.84      5.49 o 
   7   8   7       12.34       13.17      5.95 o 
   8   8   7       30.50       26.57      7.45 o 
  -3   9   7       45.56       67.14      8.51 o 
  -2   9   7      140.35      126.04     12.05 o 
  -1   9   7       70.03       73.62      9.26 o 
   0   9   7       16.11       16.20      6.40 o 
   1   9   7       19.56       27.92      6.55 o 
   2   9   7       66.27       71.14      7.98 o 
   3   9   7        0.72       14.15      4.67 o 
   4   9   7       13.45       25.36      5.87 o 
   5   9   7        3.68        3.76      4.82 o 
   6   9   7        0.67        0.75      4.44 o 
  -1  10   7       27.71       16.93      8.05 o 
   0  10   7        0.03        5.92      3.67 o 
   1  10   7      110.75      105.63     11.52 o 
   2  10   7       13.71       14.75      6.10 o 
   3  10   7       14.13       16.48      6.25 o 
   4  10   7        0.65        4.82      4.82 o 
   5  10   7        0.04       -2.48      4.97 o 
   1  -7   8       52.39       51.64      9.18 o 
   2  -7   8        8.53       11.59      6.17 o 
   3  -7   8        1.66        5.04      5.42 o 
  -2  -6   8       15.10        6.62      6.17 o 
  -1  -6   8        1.35        0.00      4.74 o 
   0  -6   8        0.66       -1.80      3.61 o 
   1  -6   8        0.06        3.76      4.82 o 
   2  -6   8        4.44        7.53      5.42 o 
   3  -6   8       21.79       18.14      6.92 o 
   4  -6   8        0.18        1.51      6.10 o 
   5  -6   8        5.92        3.16      5.72 o 
   6  -6   8       10.57       12.49      6.32 o 
  -3  -5   8        1.38       -2.82      5.64 o 
  -2  -5   8        8.99        6.10      5.95 o 
  -1  -5   8       12.05        9.41      5.04 o 
   0  -5   8        0.36        2.81      2.61 o 
   1  -5   8       28.08       29.50      5.34 o 
   2  -5   8        1.02       -0.68      4.36 o 
   3  -5   8       85.33       90.79      9.11 o 
   4  -5   8       14.37       12.64      5.42 o 
   5  -5   8        8.38       16.03      6.32 o 
   6  -5   8       42.83       36.73      8.35 o 
   7  -5   8       12.83       20.24      4.52 o 
  -4  -4   8       10.74       14.30      6.77 o 
  -3  -4   8        2.82        5.19      4.52 o 
  -2  -4   8       46.59       39.82      7.75 o 
  -1  -4   8       56.94       59.17      7.45 o 
   0  -4   8        0.20        1.28      2.99 o 
   1  -4   8        6.23       11.29      4.82 o 
   2  -4   8        4.69       -2.07      4.14 o 
   3  -4   8       19.21       24.46      5.19 o 
   4  -4   8       12.71       14.15      5.87 o 
   5  -4   8       10.94       10.08      5.34 o 
   6  -4   8       13.67       18.36      5.57 o 
   7  -4   8      142.39      128.61     11.75 o 
   8  -4   8        0.46       -2.41      5.42 o 
  -5  -3   8        5.76       10.54      6.62 o 
  -4  -3   8        0.28        2.26      3.91 o 
  -3  -3   8        0.30       -1.35      4.67 o 
  -2  -3   8       19.49       15.58      6.55 o 
  -1  -3   8       13.82        9.86      3.91 o 
   0  -3   8       16.83       13.89      9.45 o 
   1  -3   8       10.34        8.65      4.37 o 
   2  -3   8        7.35        9.71      4.14 o 
   3  -3   8       61.56       60.60      7.30 o 
   4  -3   8       38.39       22.58      6.25 o 
   5  -3   8       22.28       24.84      6.40 o 
   6  -3   8       86.49       84.77      9.03 o 
   7  -3   8      111.77       99.08     11.52 o 
   8  -3   8        0.06       -2.45      4.89 o 
   9  -3   8       19.47       12.34      7.15 o 
  -5  -2   8        0.02       -1.51      4.06 o 
  -4  -2   8        2.75        0.68      3.91 o 
  -3  -2   8        0.45        5.87      3.76 o 
  -2  -2   8       70.46       68.13      8.28 o 
  -1  -2   8      130.99      127.93      9.86 o 
   0  -2   8       24.31       23.76      3.89 o 
   1  -2   8        2.02       -1.58      4.21 o 
   2  -2   8       15.79       12.72      4.67 o 
   3  -2   8       22.81       31.61      5.19 o 
   4  -2   8        2.79        6.10      3.54 o 
   5  -2   8        4.32        3.46      4.74 o 
   6  -2   8      139.86      116.64     11.07 o 
   7  -2   8        6.58       14.60      6.02 o 
   8  -2   8       15.93       21.60      6.32 o 
   9  -2   8        5.49        7.83      5.34 o 
  -6  -1   8        7.89        2.41      5.42 o 
  -5  -1   8       67.61       74.00      9.56 o 
  -4  -1   8        2.49        1.35      4.74 o 
  -3  -1   8       41.93       46.07      6.32 o 
  -2  -1   8        0.45        5.79      3.91 o 
  -1  -1   8       49.49       57.43      7.38 o 
   0  -1   8       27.95       27.88      3.96 o 
   1  -1   8        3.56        7.53      3.76 o 
   2  -1   8       23.10       26.87      4.59 o 
   3  -1   8       26.48       22.73      4.89 o 
   4  -1   8       28.33       25.06      4.74 o 
   5  -1   8       70.91       77.39      7.98 o 
   6  -1   8        0.87       -1.20      4.21 o 
   7  -1   8        1.31        1.28      3.61 o 
   8  -1   8       50.79       55.93      8.36 o 
   9  -1   8        9.39        6.77      4.74 o 
  10  -1   8       20.54       17.46      7.23 o 
  -6   0   8        3.02        2.41      3.61 o 
  -5   0   8        3.65        0.75      3.99 o 
  -4   0   8       99.55      131.15     10.92 o 
  -3   0   8       15.71       20.40      5.04 o 
  -2   0   8        7.38        9.41      4.89 o 
  -1   0   8      276.78      291.25     13.56 o 
   0   0   8       53.84       62.10      4.60 o 
   1   0   8       69.85       72.05      6.78 o 
   2   0   8        2.54        2.41      3.46 o 
   3   0   8        3.08        1.43      3.24 o 
   4   0   8       36.56       29.05      5.27 o 
   5   0   8       41.12       38.54      6.10 o 
   6   0   8       30.44       25.44      5.49 o 
   7   0   8        0.26        4.29      3.76 o 
   8   0   8        0.04       -0.68      4.59 o 
   9   0   8        2.02       -2.07      4.14 o 
  10   0   8       25.93       32.44      6.17 o 
  -6   1   8        6.26        8.58      5.04 o 
  -5   1   8        5.22        6.40      5.04 o 
  -4   1   8       13.62       16.78      5.95 o 
  -3   1   8      370.46      362.71     16.28 o 
  -2   1   8       13.71        2.71      3.76 o 
  -1   1   8      188.38      195.62     11.15 o 
   0   1   8       39.11       27.18      3.61 o 
   1   1   8      443.60      431.14     15.39 o 
   2   1   8      168.79      171.58      9.64 o 
   3   1   8       36.53       39.14      5.27 o 
   4   1   8      200.44      207.08     11.22 o 
   5   1   8        1.22        5.72      2.48 o 
   6   1   8        0.23        3.91      3.09 o 
   7   1   8       29.27       34.40      6.02 o 
   8   1   8       14.90       15.20      4.82 o 
   9   1   8        0.72       -2.71      5.42 o 
  10   1   8       17.97       25.66      5.64 o 
  -6   2   8        7.89        8.58      5.64 o 
  -5   2   8       50.40       49.53      7.90 o 
  -4   2   8        4.65        9.03      4.52 o 
  -3   2   8       44.16       32.37      6.17 o 
  -2   2   8      201.46      177.39     10.92 o 
  -1   2   8        5.21       16.78      4.21 o 
   0   2   8      319.97      314.30      9.41 o 
   1   2   8      588.27      598.72     17.74 o 
   2   2   8        2.62        3.69      3.46 o 
   3   2   8        2.71       -0.45      3.24 o 
   4   2   8      163.50      168.26     10.09 o 
   5   2   8       10.50       11.36      4.82 o 
   6   2   8       23.02       19.42      5.27 o 
   7   2   8       13.85        8.43      5.42 o 
   8   2   8        0.69        4.59      2.86 o 
   9   2   8       17.00       10.91      6.02 o 
  10   2   8        0.18        0.00      4.36 o 
  -6   3   8       21.71       18.14      6.92 o 
  -5   3   8       27.75       42.90      8.05 o 
  -4   3   8        9.13        1.28      4.89 o 
  -3   3   8        0.31        3.61      3.91 o 
  -2   3   8        6.53        8.88      3.54 o 
  -1   3   8       45.36       39.37      6.02 o 
   0   3   8      291.18      306.44     17.26 o 
   1   3   8      169.03      161.19      9.42 o 
   2   3   8       46.02       53.60      5.87 o 
   3   3   8        7.12       10.08      3.84 o 
   4   3   8      294.17      276.21     12.74 o 
   5   3   8      152.24      164.03      9.79 o 
   6   3   8        4.95        8.50      4.89 o 
   7   3   8        6.13       12.27      3.76 o 
   8   3   8        2.91        3.31      4.59 o 
   9   3   8        1.16        0.00      4.74 o 
  10   3   8       30.40       43.80      7.15 o 
  -6   4   8       29.42       33.87      7.68 o 
  -5   4   8        6.00        5.87      5.49 o 
  -4   4   8       70.51       79.87      9.11 o 
  -3   4   8        0.02        0.00      3.01 o 
  -2   4   8       24.25       22.28      4.52 o 
  -1   4   8       83.01       98.40      7.98 o 
   0   4   8        6.38        0.25      2.60 o 
   1   4   8        3.74        7.00      2.78 o 
   2   4   8       76.32       76.72      7.53 o 
   3   4   8      131.17      138.03      9.56 o 
   4   4   8        2.60        2.56      3.76 o 
   5   4   8        3.10        3.31      3.99 o 
   6   4   8       15.35        9.93      4.29 o 
   7   4   8        3.43        7.00      5.34 o 
   8   4   8        2.62        9.63      3.54 o 
   9   4   8        0.48        2.26      3.91 o 
  10   4   8        0.54        8.28      4.82 o 
  -5   5   8        5.24       10.69      5.42 o 
  -4   5   8       44.35       38.46      6.70 o 
  -3   5   8       99.20       92.98      9.26 o 
  -2   5   8       12.50       25.89      5.12 o 
  -1   5   8       46.74       46.52      6.02 o 
   0   5   8        0.61        1.20      2.30 o 
   1   5   8        0.04        1.58      2.78 o 
   2   5   8      522.53      528.23     18.11 o 
   3   5   8       27.64       25.59      4.67 o 
   4   5   8      148.72      145.80     10.32 o 
   5   5   8       19.22       27.70      4.89 o 
   6   5   8       44.74       41.17      6.62 o 
   7   5   8       65.76       57.59      8.21 o 
   8   5   8       13.36        5.72      6.17 o 
   9   5   8       30.99       36.13      5.95 o 
  -5   6   8       11.88       17.61      5.04 o 
  -4   6   8        0.01        2.18      4.21 o 
  -3   6   8       73.10       62.26      8.21 o 
  -2   6   8        9.86        8.35      5.27 o 
  -1   6   8       10.56        0.60      3.69 o 
   0   6   8      103.95       89.31     15.17 o 
   1   6   8       46.27       53.52      6.17 o 
   2   6   8        0.25        5.64      3.31 o 
   3   6   8       54.54       55.55      7.15 o 
   4   6   8       20.93       22.43      5.64 o 
   5   6   8        1.65       -1.92      3.84 o 
   6   6   8       28.87       32.74      5.64 o 
   7   6   8        0.27        4.21      4.89 o 
   8   6   8       78.51       65.19     10.09 o 
   9   6   8       14.97       17.31      6.85 o 
  -4   7   8       71.01       61.20      9.18 o 
  -3   7   8        2.84        5.12      4.44 o 
  -2   7   8       46.42       44.11      7.83 o 
  -1   7   8        9.73        4.59      4.29 o 
   0   7   8       14.24       11.55      4.74 o 
   1   7   8        2.31       -0.60      5.19 o 
   2   7   8       47.27       32.67      6.85 o 
   3   7   8       20.51       19.27      5.57 o 
   4   7   8       16.41       14.68      4.89 o 
   5   7   8        0.01       -0.68      3.91 o 
   6   7   8        5.49        9.18      5.19 o 
   7   7   8       20.73       16.48      6.77 o 
   8   7   8       75.49       66.09     10.54 o 
  -3   8   8        4.02        3.16      6.02 o 
  -2   8   8       27.57       30.63      6.55 o 
  -1   8   8      130.50      131.99     12.12 o 
   0   8   8       40.01       32.79      4.81 o 
   1   8   8        2.00        5.42      4.52 o 
   2   8   8      125.72      138.99     11.37 o 
   3   8   8       11.99       10.24      4.89 o 
   4   8   8        0.15        1.43      3.16 o 
   5   8   8        6.76        2.86      5.19 o 
   6   8   8        2.47       11.44      5.12 o 
   7   8   8        5.98        4.06      4.36 o 
  -2   9   8       27.47       22.73      7.07 o 
  -1   9   8        7.87       11.74      6.77 o 
   0   9   8       67.37       71.75      6.54 o 
   1   9   8       27.25       33.49      7.23 o 
   2   9   8        0.81        0.00      6.32 o 
   3   9   8        2.39       -2.94      5.87 o 
   4   9   8        0.26       -0.75      5.57 o 
   5   9   8        3.52        0.00      7.75 o 
   6   9   8       10.76       14.90      6.10 o 
   0  10   8        1.84       -2.02      4.04 o 
   1  10   8      110.27      119.18     12.27 o 
   2  10   8        3.13       -3.31      6.62 o 
   3  10   8        3.76        3.31      5.19 o 
   2  -6   9        0.40       -2.63      5.27 o 
  -1  -5   9        2.53        0.00      3.99 o 
   0  -5   9        8.67        6.78      7.07 o 
   1  -5   9        1.71        6.92      4.44 o 
   2  -5   9        0.01       -2.26      5.42 o 
   3  -5   9        1.58        6.10      4.74 o 
   4  -5   9        4.53       -3.01      6.02 o 
   5  -5   9        0.00        3.99      4.29 o 
  -3  -4   9        0.41        5.79      5.04 o 
  -2  -4   9       19.47       26.72      5.64 o 
  -1  -4   9        1.18       15.05      4.67 o 
   0  -4   9       65.07       59.53     11.97 o 
   1  -4   9        0.04       -2.03      4.06 o 
   2  -4   9        9.67       15.43      5.04 o 
   3  -4   9       14.18        8.43      5.49 o 
   4  -4   9        0.01       -0.68      5.19 o 
   5  -4   9       12.87       15.58      5.57 o 
   6  -4   9        0.37       -0.75      4.21 o 
   7  -4   9        1.86        9.03      3.91 o 
  -3  -3   9        0.73       -1.58      5.27 o 
  -2  -3   9        4.62        2.18      4.59 o 
  -1  -3   9        0.17        1.43      4.29 o 
   0  -3   9        6.39        4.49      3.16 o 
   1  -3   9      120.91       96.53      9.71 o 
   2  -3   9      110.37       85.15      9.64 o 
   3  -3   9       22.63       33.34      6.32 o 
   4  -3   9        0.51        4.67      2.94 o 
   5  -3   9       17.38       22.13      6.62 o 
   6  -3   9       37.06       28.23      7.83 o 
   7  -3   9       38.74       29.20      7.83 o 
   8  -3   9        0.00        1.66      5.79 o 
  -4  -2   9        2.54       -2.75      5.49 o 
  -3  -2   9       19.72       31.08      6.55 o 
  -2  -2   9        0.02       -2.22      4.44 o 
  -1  -2   9       16.60       23.63      5.57 o 
   0  -2   9       15.78       26.59      4.40 o 
   1  -2   9        8.67        7.38      4.21 o 
   2  -2   9        0.05       -1.96      3.91 o 
   3  -2   9       18.70       13.47      4.14 o 
   4  -2   9       19.78        1.88      6.25 o 
   5  -2   9        0.63        0.68      3.99 o 
   6  -2   9       75.09       62.18      7.68 o 
   7  -2   9       43.48       48.70      7.38 o 
   8  -2   9       51.86       73.31      9.11 o 
  -5  -1   9       13.90       25.66      6.17 o 
  -4  -1   9        0.05        4.59      4.59 o 
  -3  -1   9       28.67       26.19      5.80 o 
  -2  -1   9       12.01        3.99      5.12 o 
  -1  -1   9       10.44        6.85      4.29 o 
   0  -1   9        8.08        4.35      3.48 o 
   1  -1   9       21.99       35.45      5.72 o 
   2  -1   9       23.90       20.10      5.64 o 
   3  -1   9       55.64       55.55      6.62 o 
   4  -1   9        0.02       -1.20      3.99 o 
   5  -1   9       11.51       11.74      4.29 o 
   6  -1   9        4.59        1.28      4.29 o 
   7  -1   9       90.32       72.35      9.11 o 
   8  -1   9       65.65       63.68      8.66 o 
   9  -1   9       14.11       14.60      6.62 o 
  -5   0   9        5.57        9.71      4.82 o 
  -4   0   9        3.89        0.75      5.79 o 
  -3   0   9      129.38      135.68     11.29 o 
  -2   0   9       16.60       15.96      5.19 o 
  -1   0   9      149.25      143.30     11.15 o 
   0   0   9        5.34       -1.41      3.44 o 
   1   0   9      214.93      228.55     12.96 o 
   2   0   9       32.96       25.37      5.49 o 
   3   0   9       60.44       58.94      6.32 o 
   4   0   9       17.99       31.38      4.89 o 
   5   0   9        3.63        7.15      2.94 o 
   6   0   9        0.24        3.76      3.09 o 
   7   0   9        6.29        8.73      4.14 o 
   8   0   9        2.87        0.00      5.64 o 
   9   0   9       13.03       17.39      6.62 o 
  -5   1   9        3.96       -2.90      5.79 o 
  -4   1   9        0.44        7.30      4.21 o 
  -3   1   9        7.41       18.14      5.57 o 
  -2   1   9       34.25       45.69      6.32 o 
  -1   1   9      654.40      643.15     21.58 o 
   0   1   9      740.79      755.13     15.80 o 
   1   1   9       79.04       63.31      7.23 o 
   2   1   9       85.60       83.04      7.68 o 
   3   1   9        1.73        0.00      3.54 o 
   4   1   9        1.73        2.78      3.84 o 
   5   1   9       91.81       83.94      7.98 o 
   6   1   9       10.95       12.94      5.12 o 
   7   1   9        5.33        3.31      4.21 o 
   8   1   9        4.75        5.04      3.99 o 
   9   1   9        1.33       -2.33      5.57 o 
  -5   2   9        3.32       11.06      4.44 o 
  -4   2   9       10.35        0.00      5.34 o 
  -3   2   9       12.06       19.42      6.10 o 
  -2   2   9       43.07       39.89      5.87 o 
  -1   2   9       34.60       38.09      6.10 o 
   0   2   9       83.26       87.39      5.89 o 
   1   2   9      199.74      220.55     12.13 o 
   2   2   9      542.21      580.85     18.86 o 
   3   2   9      216.24      214.32     12.28 o 
   4   2   9       11.14       12.79      4.67 o 
   5   2   9       51.88       60.37      7.15 o 
   6   2   9       29.56       33.87      5.64 o 
   7   2   9       14.42        6.62      5.27 o 
   8   2   9        4.38       10.69      4.82 o 
   9   2   9        0.90        0.75      5.42 o 
  -5   3   9       75.52       76.48      9.94 o 
  -4   3   9       30.89       45.39      7.23 o 
  -3   3   9        6.81        6.77      4.59 o 
  -2   3   9       10.93       11.36      3.76 o 
  -1   3   9       34.64       16.03      5.87 o 
   0   3   9       12.47        9.27      3.29 o 
   1   3   9        2.35       -2.30      4.59 o 
   2   3   9      740.87      719.01     20.92 o 
   3   3   9      337.98      359.75     14.85 o 
   4   3   9        1.74        0.00      4.97 o 
   5   3   9        6.61        8.81      3.09 o 
   6   3   9      193.78      173.91     11.67 o 
   7   3   9       17.36       16.03      6.10 o 
   8   3   9       16.37       13.70      6.62 o 
   9   3   9        0.25       -0.75      5.04 o 
  -5   4   9       10.66        7.30      6.77 o 
  -4   4   9        1.01       -1.51      5.72 o 
  -3   4   9       32.30       18.74      6.25 o 
  -2   4   9      104.96      106.08      9.26 o 
  -1   4   9       45.36       47.04      6.70 o 
   0   4   9       42.32       40.88      4.92 o 
   1   4   9        0.20       -2.18      4.36 o 
   2   4   9       38.03       29.81      6.55 o 
   3   4   9       11.37       12.42      4.29 o 
   4   4   9      157.68      140.07     10.54 o 
   5   4   9        0.36        3.01      3.24 o 
   6   4   9      131.45      123.71      9.94 o 
   7   4   9       23.96       19.19      6.17 o 
   8   4   9        1.01        0.00      5.12 o 
   9   4   9        0.03       -2.45      4.89 o 
  -4   5   9      111.27      107.66     10.92 o 
  -3   5   9        1.98        2.86      4.89 o 
  -2   5   9       30.08       23.56      6.32 o 
  -1   5   9        0.66        7.00      4.06 o 
   0   5   9        9.49        8.73      2.80 o 
   1   5   9        1.93        4.74      4.21 o 
   2   5   9       26.20       21.83      6.17 o 
   3   5   9       46.68       48.70      7.08 o 
   4   5   9       64.67       63.31      7.53 o 
   5   5   9        0.01       -2.14      4.29 o 
   6   5   9        9.59       10.01      4.44 o 
   7   5   9        4.44        7.15      4.52 o 
   8   5   9       88.93       90.41     10.09 o 
   9   5   9        0.45        1.66      4.67 o 
  -4   6   9       15.42       16.18      6.70 o 
  -3   6   9       38.90       34.70      7.53 o 
  -2   6   9        0.18        5.64      4.36 o 
  -1   6   9      196.15      221.95     13.63 o 
   0   6   9       68.23       66.54      6.85 o 
   1   6   9       51.28       44.94      6.93 o 
   2   6   9       10.72        6.25      6.25 o 
   3   6   9       35.23       39.14      7.30 o 
   4   6   9       13.83       11.59      5.49 o 
   5   6   9       10.58        6.70      6.70 o 
   6   6   9        0.73        5.64      4.97 o 
   7   6   9       11.31        3.01      5.42 o 
   8   6   9        6.13       -3.27      6.55 o 
  -3   7   9       23.99       18.44      6.17 o 
  -2   7   9       21.53       18.14      5.57 o 
  -1   7   9        3.12       -0.75      4.29 o 
   0   7   9        1.70        2.50      3.54 o 
   1   7   9        5.50        3.39      4.36 o 
   2   7   9       18.65       20.25      4.97 o 
   3   7   9        3.87        4.06      4.36 o 
   4   7   9       22.38       21.45      6.17 o 
   5   7   9        3.74        0.00      3.91 o 
   6   7   9       19.46       21.07      5.72 o 
   7   7   9        0.06       -3.09      6.17 o 
  -2   8   9       42.49       33.27      7.08 o 
  -1   8   9       28.83       33.34      7.90 o 
   0   8   9       16.06       16.78      4.23 o 
   1   8   9      158.50      145.71     12.20 o 
   2   8   9        2.64        6.55      5.19 o 
   3   8   9        0.52        7.38      4.67 o 
   4   8   9       12.55       11.97      5.72 o 
   5   8   9        0.09       -0.75      4.59 o 
   6   8   9        5.36        8.05      4.29 o 
   0   9   9        6.14        6.56      4.18 o 
   1   9   9        5.08       -3.01      6.02 o 
   2   9   9        4.02        2.41      6.32 o 
   3   9   9        1.04        0.00      4.82 o 
   4   9   9       26.85       26.87      7.83 o 
   0  -4  10        1.58       -1.98      4.10 o 
   1  -4  10        2.32       -2.60      5.19 o 
   2  -4  10        9.82       10.24      4.82 o 
   3  -4  10        2.49       13.47      4.21 o 
   4  -4  10        0.19        2.41      4.59 o 
   5  -4  10        0.64        2.48      3.76 o 
  -2  -3  10        0.00        0.00      4.97 o 
  -1  -3  10        5.40        2.41      6.55 o 
   0  -3  10        0.09       -0.50      3.16 o 
   1  -3  10        3.95        4.44      4.82 o 
   2  -3  10        5.58       14.75      4.14 o 
   3  -3  10       42.87       37.63      7.53 o 
   4  -3  10        9.60        6.70      5.64 o 
   5  -3  10        6.00       -3.39      6.77 o 
   6  -3  10        0.09       -0.83      5.12 o 
  -3  -2  10        2.49       -0.83      4.97 o 
  -2  -2  10       16.59       16.48      7.83 o 
  -1  -2  10       19.13       18.74      6.10 o 
   0  -2  10       20.13       26.26      8.66 o 
   1  -2  10       39.95       32.29      7.60 o 
   2  -2  10        2.93        6.92      4.67 o 
   3  -2  10        0.36        2.11      5.27 o 
   4  -2  10       40.22       33.19      7.08 o 
   5  -2  10        0.39        1.43      4.44 o 
   6  -2  10        4.53        5.34      5.64 o 
   7  -2  10        2.99        9.56      4.36 o 
  -3  -1  10       19.85       28.00      7.30 o 
  -2  -1  10        0.63       -2.71      5.42 o 
  -1  -1  10        3.28        3.54      4.89 o 
   0  -1  10       46.15       30.77      4.82 o 
   1  -1  10       55.91       62.78      7.60 o 
   2  -1  10        1.73       -1.96      5.95 o 
   3  -1  10        2.97        7.22      4.52 o 
   4  -1  10       54.13       51.71      7.53 o 
   5  -1  10       47.56       46.44      6.85 o 
   6  -1  10       27.28       31.91      5.95 o 
   7  -1  10        3.12       -0.75      5.57 o 
   8  -1  10       25.81       33.49      7.15 o 
  -4   0  10        0.08        1.66      5.57 o 
  -3   0  10       25.01       27.17      7.07 o 
  -2   0  10       10.45       16.78      5.34 o 
  -1   0  10        8.14        7.60      5.79 o 
   0   0  10       44.40       52.69      5.61 o 
   1   0  10       92.25      113.23     10.01 o 
   2   0  10       56.27       59.69      7.90 o 
   3   0  10       38.71       39.44      7.83 o 
   4   0  10        0.51       -1.96      4.36 o 
   5   0  10        1.75        7.38      4.89 o 
   6   0  10       46.43       44.86      7.60 o 
   7   0  10        0.20       -2.60      5.19 o 
   8   0  10       25.81       16.63      6.85 o 
  -4   1  10        0.03        0.83      4.06 o 
  -3   1  10       19.70       21.30      6.62 o 
  -2   1  10       11.58        7.15      5.12 o 
  -1   1  10        7.84        8.81      4.44 o 
   0   1  10       13.67       13.15      5.16 o 
   1   1  10       50.46       66.01      7.45 o 
   2   1  10      167.30      161.31     11.75 o 
   3   1  10       39.59       33.57      6.10 o 
   4   1  10        4.33       12.64      3.61 o 
   5   1  10       34.48       34.77      5.72 o 
   6   1  10       27.57       37.11      6.32 o 
   7   1  10       27.17       17.46      7.15 o 
   8   1  10        1.97        1.58      5.19 o 
  -4   2  10        0.52        0.00      4.89 o 
  -3   2  10        0.37       -2.14      4.29 o 
  -2   2  10       48.37       63.15      8.81 o 
  -1   2  10        5.88       10.76      3.54 o 
   0   2  10        3.34        4.72      4.52 o 
   1   2  10       12.25        5.64      4.44 o 
   2   2  10        3.25        7.98      4.29 o 
   3   2  10       12.84       18.51      4.29 o 
   4   2  10        1.15        3.16      3.39 o 
   5   2  10       19.41       24.08      5.34 o 
   6   2  10       26.26       22.58      5.19 o 
   7   2  10        2.32        3.61      4.67 o 
   8   2  10        2.32       -2.33      4.82 o 
  -4   3  10        2.44        9.03      3.91 o 
  -3   3  10       20.71       12.19      6.92 o 
  -2   3  10        4.91        6.40      3.69 o 
  -1   3  10       56.26       56.15      8.05 o 
   0   3  10        6.27        6.53      3.00 o 
   1   3  10       29.05       34.62      6.02 o 
   2   3  10        2.25        1.88      3.91 o 
   3   3  10       22.04       27.40      4.89 o 
   4   3  10      109.83      117.45     10.16 o 
   5   3  10        2.43        6.55      3.84 o 
   6   3  10       22.96       26.19      5.72 o 
   7   3  10        6.47        0.75      5.72 o 
   8   3  10       11.14        6.25      5.19 o 
  -4   4  10       15.97       11.67      5.87 o 
  -3   4  10      112.86      100.96     11.52 o 
  -2   4  10        8.15       13.10      5.04 o 
  -1   4  10        5.17       -2.11      4.97 o 
   0   4  10      109.15      108.91      7.07 o 
   1   4  10       12.11       19.34      4.74 o 
   2   4  10       14.64       13.40      4.82 o 
   3   4  10       50.67       69.55      7.68 o 
   4   4  10       65.66       59.84      8.51 o 
   5   4  10       17.81        9.41      5.80 o 
   6   4  10       14.98       15.50      5.87 o 
   7   4  10       15.64        8.20      5.72 o 
   8   4  10        0.49       -2.41      5.34 o 
  -3   5  10        2.30        4.82      5.57 o 
  -2   5  10        6.73        1.51      4.97 o 
  -1   5  10       38.93       48.70      7.08 o 
   0   5  10        3.68        3.01      4.10 o 
   1   5  10        0.69        3.31      3.99 o 
   2   5  10        7.18        2.63      5.04 o 
   3   5  10        7.61        0.00      4.89 o 
   4   5  10        0.42        4.06      2.86 o 
   5   5  10        0.79        2.11      3.61 o 
   6   5  10       61.83       53.22      9.11 o 
   7   5  10        6.22       10.01      5.04 o 
   8   5  10       11.44       12.34      5.49 o 
  -2   6  10      117.08      115.72     11.52 o 
  -1   6  10       56.29       46.52      7.68 o 
   0   6  10       10.13        8.46      3.90 o 
   1   6  10       21.31       26.04      6.47 o 
   2   6  10       42.86       36.88      6.77 o 
   3   6  10        9.58        3.46      4.44 o 
   4   6  10        0.74       -2.48      4.97 o 
   5   6  10       25.52       31.46      6.77 o 
   6   6  10       11.37       11.44      5.12 o 
   7   6  10        0.88       -2.41      5.72 o 
  -2   7  10        1.54        8.28      5.27 o 
  -1   7  10        9.68       11.89      6.62 o 
   0   7  10       11.32       22.49      5.72 o 
   1   7  10        9.14       14.22      5.57 o 
   2   7  10       25.84       22.96      6.85 o 
   3   7  10        2.07       -1.51      3.91 o 
   4   7  10       57.44       67.22     10.09 o 
   5   7  10        6.24       10.08      5.12 o 
   6   7  10       23.34       25.82      6.92 o 
   0   8  10       57.50       82.44      7.26 o 
   1   8  10        0.11        8.81      3.31 o 
   2   8  10       14.57        1.58      6.25 o 
   3   8  10       26.31       50.20      7.68 o 
   4   8  10        0.06       -2.78      5.57 o 
   5   8  10       19.51       16.63      7.68 o 
   2  -3  11        2.05        2.48      5.95 o 
   3  -3  11        1.41        8.28      3.91 o 
   0  -2  11       17.77       11.42      5.08 o 
   1  -2  11       40.72       55.70      8.20 o 
   2  -2  11       80.86       85.59     10.39 o 
   3  -2  11        2.85        8.65      5.34 o 
   4  -2  11       10.76       11.89      6.62 o 
   5  -2  11        4.32        2.41      5.42 o 
  -1  -1  11        7.12       -3.16      6.32 o 
   0  -1  11       28.32       23.68      8.62 o 
   1  -1  11      100.88      121.74     11.29 o 
   2  -1  11        7.30       12.72      5.49 o 
   3  -1  11       51.61       43.43      7.23 o 
   4  -1  11       18.21       11.36      7.07 o 
   5  -1  11       40.72       66.01      9.71 o 
   6  -1  11       13.04        3.24      5.80 o 
  -2   0  11        0.33        2.48      4.29 o 
  -1   0  11       51.51       73.84      8.96 o 
   0   0  11        7.12        6.64      3.77 o 
   1   0  11       36.34       47.79      6.92 o 
   2   0  11       13.88       31.16      5.64 o 
   3   0  11       10.50       20.24      6.32 o 
   4   0  11        5.10        7.30      5.27 o 
   5   0  11        2.32        9.78      4.97 o 
   6   0  11       24.38       21.83      7.07 o 
   7   0  11        1.07       -0.83      4.82 o 
  -2   1  11        0.05       -2.41      5.04 o 
  -1   1  11        1.87        8.50      4.14 o 
   0   1  11       12.43       13.28      4.15 o 
   1   1  11        0.02       -2.67      5.34 o 
   2   1  11        2.26        4.97      4.29 o 
   3   1  11       36.62       24.09      6.62 o 
   4   1  11        7.51       10.01      5.34 o 
   5   1  11       14.16       14.00      4.82 o 
   6   1  11        2.36        3.84      4.89 o 
   7   1  11       10.36       19.27      6.25 o 
  -2   2  11        3.88        7.22      5.04 o 
  -1   2  11       30.89       37.41      7.07 o 
   0   2  11        7.42        3.32      3.77 o 
   1   2  11      172.90      218.09     13.56 o 
   2   2  11      171.78      179.76     12.58 o 
   3   2  11        1.64        2.11      4.36 o 
   4   2  11        0.91       -0.68      3.84 o 
   5   2  11        0.70       -2.03      4.06 o 
   6   2  11        1.02        9.11      4.14 o 
   7   2  11       26.46       17.54      6.40 o 
  -2   3  11        2.90       13.70      5.49 o 
  -1   3  11        0.21        0.00      3.76 o 
   0   3  11       22.84       22.70      4.70 o 
   1   3  11      169.52      172.52     13.48 o 
   2   3  11       69.01       63.46      9.79 o 
   3   3  11        6.75       12.72      6.47 o 
   4   3  11       78.22       89.96     10.24 o 
   5   3  11        0.88       -2.48      4.97 o 
   6   3  11        2.57        0.00      4.59 o 
   7   3  11        8.05       14.45      6.77 o 
  -2   4  11       30.92       44.18      7.75 o 
  -1   4  11       39.46       53.74      7.75 o 
   0   4  11       11.74        8.31      3.61 o 
   1   4  11       30.15       47.34      7.53 o 
   2   4  11       81.84       95.53      9.03 o 
   3   4  11       46.89       43.05      7.00 o 
   4   4  11       26.44       45.84      6.77 o 
   5   4  11       27.48       23.86      7.38 o 
   6   4  11        0.36        0.00      6.02 o 
   7   4  11        6.10        6.55      5.42 o 
  -1   5  11        1.48        0.00      4.82 o 
   0   5  11        5.98        3.09      2.82 o 
   1   5  11        8.14       11.29      3.91 o 
   2   5  11        7.11       22.95      5.19 o 
   3   5  11        2.28        2.26      4.67 o 
   4   5  11       96.05       96.06     10.61 o 
   5   5  11       92.28      106.22     10.69 o 
   6   5  11        0.15        2.41      3.69 o 
  -1   6  11        0.32       -2.75      5.49 o 
   0   6  11      101.27      117.79     15.24 o 
   1   6  11       35.67       51.71      7.68 o 
   2   6  11       11.10        6.17      6.40 o 
   3   6  11        3.55        0.00      5.34 o 
   4   6  11        2.04       -2.33      4.89 o 
   5   6  11       24.57       30.48      6.62 o 
   6   6  11       34.09       22.43      7.75 o 
   1   7  11       38.16       46.21      6.47 o 
   2   7  11        1.55        0.83      4.97 o 
   3   7  11        3.45        4.06      3.91 o 
   4   7  11        0.15       -2.14      4.29 o 
   1   0  12       12.02       10.84      6.17 o 
   2   0  12       30.17       22.20      6.85 o 
   3   0  12       17.46       13.10      7.90 o 
   4   0  12        5.81        9.86      5.34 o 
   1   1  12        0.09        8.13      3.24 o 
   2   1  12        0.30       -2.71      5.42 o 
   3   1  12        1.36       -1.58      4.21 o 
   4   1  12       14.24       11.29      6.62 o 
   5   1  12        0.03       -2.14      4.29 o 
   0   2  12        8.48        5.86      4.17 o 
   1   2  12        0.41        1.66      4.97 o 
   2   2  12       31.11       40.57      9.03 o 
   3   2  12       15.20       11.89      6.32 o 
   4   2  12        1.24        9.56      5.57 o 
   5   2  12        6.08       -0.83      6.25 o 
   0   3  12       10.66       22.54      4.19 o 
   1   3  12        2.89        2.41      5.04 o 
   2   3  12        4.23        2.41      5.34 o 
   3   3  12       25.96       26.19      7.15 o 
   4   3  12       12.67        4.82      5.87 o 
   5   3  12       12.01       16.33      6.10 o 
   1   4  12       14.06        9.03      5.64 o 
   2   4  12        0.01        4.82      4.82 o 
   3   4  12        4.97        4.82      5.19 o 
   4   4  12        0.10       -2.97      5.95 o 
   5   4  12        3.43       -3.16      6.32 o 
   2   5  12       11.40        9.93      5.34 o 
   3   5  12       16.27       22.28      6.55 o 
   4   5  12        1.10       -2.90      5.79 o 
                                                 
